# Supplementary material for: BAC-Pool Sequencing and Analysis of Large Segments of A12 and D12 Homoeologous Chromosomes in Upland Cotton
Source: PLoS One. 2013 Oct 8;8(10):e76757. doi: 10.1371/journal.pone.0076757 (PMC3792896; doi:10.1371/journal.pone.0076757)
Supplement: File S1 — This file contains sequence assembly statistics and a comparative diagram of the cumulative assembly length of Ctg-3301 and Ctg-465 in both 454 and hybrid (454 reads + Sanger reads) assemblies with the estimated contig size. (XLSX) [file pone.0076757.s001.xlsx]

## Sheet: Assembly graph
	Size	Estimated Contig Length	454-Assembly Length (Kb)	No. of Contigs	Sanger/454 hybrid Pool Assembly length (Kb)	No. of Contigs
	Ctg-465	900	674	501	735	218
	Ctg-3301	514	331	331	392	162

## Sheet: Seq Stats
Pool	BAC information	TM-1 insert size in Kb	454 Assembly			ABI-Sanger Assembly			Sanger-454 hybrid Pool assembly			GenBank Accessions
			No. of Contigs	Sequence Length	GC%	No. of Contigs	Sequence Length	GC%	No. of Contigs	Sequence Length	GC%
Pool-1	CBV133F04	97	55	227629	34.5	26	221760	35.9	54	241782	35.31
	CBV064M05	100				18	148473	37.8
	CBV165G03	100				16	174508	35.1
	CBV103I14	105				29	150308	37
Pool-2	CBV004P17	110	139	252198	34.1	15	138762	37.5	70	275267	33.54
	CBV155K01	160				0	0	0
	CBV015C19	110				12	131490	35.8
	CBV188K21	90				15	139937	36.1
Pool-3	CBV006G16	120	307	194195	36.3	34	108719	35.1	79	218525	35.49
	CBV031N01	110				0	0	0
	CBV076H08	160				23	135599	38
	CBV176F03	120				30	173886	37.4
Ctg-465		~898.2	501	674022	34.9667	218	1523442	36.57	203	735574	34.78
Pool-4	CBV101N18	125	158	208437	34	16	109312	38	87	203770	33.7
	CBV103A21	130				13	126266	35.8
	CBV056O13	85				18	164636	36.2
	CBV102M21	90				23	133998	37.5
Pool-5	CBV103L18	120	173	130029	34.1	46	114868	37.7	100	189133	35.83
	CBV123K05	150				30	31469	66.4
	CBV198M14	90				16	112554	36.4
Ctg-3301		~513.5	331	338466	34.05	162	793103	41.1429	187	392903	34.765
				832	0.46875		54437	0.160834	76.5147
				390			61552	0.0913205	81.8942

## Sheet: GenBank Accessions
Pool Info	BAC clone info	GenBank Accessions
Pool-1	CBV133F04	AC245642
	CBV064M05	AC245654
	CBV165G03	AC245655
	CBV103I14	AC245648
Pool-2	CBV004P17	AC245643
	CBV155K01	AC245653
	CBV015C19	AC245645
	CBV188K21	AC245644
Pool-3	CBV006G16	AC245651
	CBV031N01	AC245647
	CBV076H08	AC245650
	CBV176F03	AC245646
Pool-4	CBV101N18	AC245509
	CBV103A21	AC245640
	CBV056O13	AC245649
	CBV102M21	AC245508
Pool-5	CBV103L18	AC245652
	CBV123K05	-
	CBV198M14	AC245641
