# Supplementary material for: BAC-Pool Sequencing and Analysis of Large Segments of A12 and D12 Homoeologous Chromosomes in Upland Cotton
Source: PLoS One. 2013 Oct 8;8(10):e76757. doi: 10.1371/journal.pone.0076757 (PMC3792896; doi:10.1371/journal.pone.0076757)
Supplement: File S2 — Diagrammatic representation of overlapping patterns between the BAC-pools in Ctg-3301 and Ctg-465 using Circos. (XLSX) [file pone.0076757.s002.xlsx]

## Sheet: BES Homology 
Pool Info	BAC Clone Name	Available Fwd. BES length	Fwd. BES coverage			Available Rev. BES length	Rev. BES Coverage
			454	ABI	Hybrid		454	ABI	Hybrid
Pool-1	CBV064M05	1093	666	665	667	1068	911	912	911
	CBV133F04	1115	996	992	992	1087	17	0	0
	CBV165G03	1087	911	907	907	1041	38	0	0
	CBV103I14	1137	1000	993	993	1141	00	00	0
Pool-2	CBV004P17	1091	1078	947	947	1089	964	955	955
	CBV188K21	1056	1013	1005	998	985	0	0	0
	CBV015C19	1114	655	630	630	1003	21	0	0
	CBV155K01	1085	1016	00	1013	1066	1043	0	925
Pool-3	CBV031N01	1098	929	0	1043	1058	913	0	913
	CBV006G16	950	697	0	953	1049	610	594	668
	CBV076H08	1123	944	956	943	1097	1035	906	906
	CBV176F03	1057	909	895	895	1056	40	0	0
Ctg - 465		13006	10814	7990	10981	12740	5592	3367	5278
Pool-4	CBV101N18	1099	968	960	959	1093	16	0	0
	CBV103A21	1121	1028	1036	1030	1061	930	867	867
	CBV056O13	1120	1063	1023	1023	1075	0	0	0
	CBV102M21	1121	972	970	970	1069	62	0	0
Pool-5	CBV103L18	1130	1050	1031	1031	1079	00	0	0
	CBV123K05	1095	981	0	975	1069	0	0	0
	CBV198M14	1077	975	941	941	1112	1008	0	1051
Ctg - 3301		7763	7037	5961	6929	7558	2016	867	1918

## Sheet: BAC-pool overlap in Ctg-3301
Overlapping pattern of BAC-pools and respective ABI BAC assemblies in Ctg-465
Data	BAC_POOL-4	BAC_POOL-5
BAC_POOL-4	203770	99674
CBV101N18	92637	80958
CBV103A21	99079	117092
CBV056O13	144360	54519
CBV102M21	115101	95240
BAC_POOL-5	99674	189133
CBV103L18	90236	98901
CBV123K05	1	2998
CBV198M14	37088	100495

## Sheet: BAC-Pool overlap in Ctg-465
Overlapping pattern of BAC-pools and respective ABI BAC assemblies in Ctg-465
Data	BAC_POOL-1	BAC_POOL-2	BAC_POOL-3
BAC_POOL-1	241782	99177	7862
CBV133F04	180175	79726	5227
CBV064M05	129462	72442	2671
CBV165G03	168600	73559	2079
CBV103I14	129702	96057	4647
BAC_POOL-2	99177	275267	107557
CBV004P17	93480	114446	2146
CBV155K01	1	1	1
CBV188K21	5692	120355	105464
CBV015C19	5692	121390	105611
BAC_POOL-3	7862	107557	218525
CBV031N01	1	1	1
CBV006G16	3423	43809	106971
CBV076H08	5701	104348	111420
CBV176F03	7264	98448	153412
