# Supplementary material for: BAC-Pool Sequencing and Analysis of Large Segments of A12 and D12 Homoeologous Chromosomes in Upland Cotton
Source: PLoS One. 2013 Oct 8;8(10):e76757. doi: 10.1371/journal.pone.0076757 (PMC3792896; doi:10.1371/journal.pone.0076757)
Supplement: File S3 — Repeat content information across BAC-pool assemblies. (XLSX) [file pone.0076757.s003.xlsx]

## Sheet: CotP1_HA_Repeat Elements
Repeat Elements detected in BAC Pool-1 Hybrid Assemblies												Summary Table for Repeat Elements in BAC-Pool1 Hybrid Assembly
Name	From	To	Name	From	To	Class	Dir	Sim	Pos	Score		Repeat Class	Fragments	Length
CotP1_HA.Contig25	924	1014	ATREP18	1336	1413	Interspersed_Repeat	d	0.8333	0.8333	307		Interspersed Repeat	3	568
CotP1_HA.Contig48	1054	1167	ATHILA5_I	681	794	LTR/Gypsy	d	0.7387	0.7387	316		DNA transposon	2	430
CotP1_HA.Contig48	2510	2602	ATHILA6B_I	2351	2443	LTR/Gypsy	d	0.7609	0.7609	387		MuDR	2	430
CotP1_HA.Contig48	3160	3204	ATHILA4C_I	5483	5528	LTR/Gypsy	d	0.8261	0.8261	262		LTR Retrotransposon	30	14937
CotP1_HA.Contig50	374	427	Copia-4_AT-I	964	1017	LTR/Copia	c	0.7407	0.7407	248		Copia	13	5978
CotP1_HA.Contig50	3915	5140	ATCOPIA36_I	2674	3899	LTR/Copia	c	0.6545	0.6545	1738		Gypsy	17	8959
CotP1_HA.Contig50	5573	5718	ATCOPIA63_I	1853	1998	LTR/Copia	c	0.6892	0.6892	282		Non-LTR Retrotransposon	2	504
CotP1_HA.Contig50	5772	6019	ATCOPIA39_I	777	1020	LTR/Copia	c	0.6545	0.6545	434		L1	2	504
CotP1_HA.Contig50	12511	12934	ATREP18	1257	1657	Interspersed_Repeat	d	0.7266	0.7266	904		Simple Repeat	1	61
CotP1_HA.Contig50	13213	13265	ATREP18	1382	1435	Interspersed_Repeat	d	0.7963	0.7963	256		Satellite	1	61
CotP1_HA.Contig52	18403	18739	ATCOPIA69_I	2648	2988	LTR/Copia	c	0.6746	0.6746	511		Transposable Element	34	15871
CotP1_HA.Contig52	19589	19693	ATCOPIA95_I	2132	2236	LTR/Copia	c	0.6916	0.6916	293		Total	38	16500
CotP1_HA.Contig52	41113	41173	ATCOPIA69A_I	1478	1543	LTR/Copia	d	0.7258	0.7258	260
CotP1_HA.Contig52	41289	41689	ATCOPIA50_I	1719	2119	LTR/Copia	d	0.6683	0.6683	821
CotP1_HA.Contig52	42283	43508	ATCOPIA34_I	2596	3814	LTR/Copia	d	0.6697	0.6697	1602
CotP1_HA.Contig52	53989	54031	ATGP2N_I	1047	1089	LTR/Gypsy	c	0.8605	0.8605	278
CotP1_HA.Contig52	54283	54535	ATGP8I	4534	4786	LTR/Gypsy	c	0.664	0.664	317
CotP1_HA.Contig52	54589	56806	ATGP1I	2266	4502	LTR/Gypsy	c	0.6546	0.6546	4325
CotP1_HA.Contig53	26	1510	ATCOPIA36_I	2669	4154	LTR/Copia	c	0.6633	0.6633	2446
CotP1_HA.Contig53	1658	1746	ATCOPIA66_I	2346	2430	LTR/Copia	c	0.7882	0.7882	269
CotP1_HA.Contig53	1841	2396	ATCOPIA39_I	777	1330	LTR/Copia	c	0.6582	0.6582	1010
CotP1_HA.Contig53	2918	2961	ATCOPIA39_I	212	255	LTR/Copia	c	0.8182	0.8182	241
CotP1_HA.Contig53	15310	16592	ATGP8I	2226	3485	LTR/Gypsy	d	0.6882	0.6882	3136
CotP1_HA.Contig53	28337	30615	ATGP8I	2190	4468	LTR/Gypsy	d	0.6625	0.6625	4383
CotP1_HA.Contig53	30693	30945	ATGP1I	4568	4820	LTR/Gypsy	d	0.652	0.652	407
CotP1_HA.Contig54	2690	3948	ATGP8I	2252	3489	LTR/Gypsy	d	0.6731	0.6731	2832
CotP1_HA.Contig54	4237	4304	ATGP10_I	3909	3976	LTR/Gypsy	d	0.75	0.75	333
CotP1_HA.Contig54	4364	4848	ATGP8I	3984	4469	LTR/Gypsy	d	0.6626	0.6626	1048
CotP1_HA.Contig54	26969	27240	ATHILA6A_I	497	768	LTR/Gypsy	d	0.6704	0.6704	480
CotP1_HA.Contig54	28349	28442	ATHILA7A_I	2127	2220	LTR/Gypsy	d	0.7021	0.7021	285
CotP1_HA.Contig54	28523	28584	ATHILA4_I	2508	2569	LTR/Gypsy	d	0.6613	0.6613	214
CotP1_HA.Contig54	28585	28677	ATHILA6B_I	2351	2443	LTR/Gypsy	d	0.7234	0.7234	348
CotP1_HA.Contig54	29235	29279	ATHILA4C_I	5483	5528	LTR/Gypsy	d	0.8261	0.8261	258
CotP1_HA.Contig54	34100	34509	ATLINE1_1	3308	3717	NonLTR/L1	c	0.7043	0.7043	741
CotP1_HA.Contig54	34544	34637	ATLINE1_12	1901	1991	NonLTR/L1	c	0.7143	0.7143	263
CotP1_HA.Contig54	48422	48482	ATSAB5	167	238	Simple/Sat	c	0.8308	0.8308	274
CotP1_HA.Contig54	49457	49535	VANDAL1	1241	1316	DNA/MuDR	d	0.7632	0.7632	271
CotP1_HA.Contig9	1	351	VANDAL17	5626	6000	DNA/MuDR	c	0.679	0.679	424

## Sheet: CotP2_HA_Repeat Elements
Repeat Elements detected in BAC Pool-2 Hybrid Assemblies													Summary Table for Repeat Elements in BAC-Pool2 Hybrid Assembly
Name	From	To	Name	From	To	Class	Dir	Sim	Pos	Score			Repeat Class	Fragments	Length
CotP2_HA.Contig66	3606	3892	HARBINGER	4035	4319	DNA/Harbinger	d	0.6714	0.6714	425			Interspersed Repeat	1	116
CotP2_HA.Contig67	4507	4919	ATCOPIA95_I	1985	2391	LTR/Copia	d	0.6667	0.6667	745			DNA transposon	3	655
CotP2_HA.Contig67	5628	5977	ATCOPIA64_I	2716	3065	LTR/Copia	d	0.6705	0.6705	681			Harbinger	2	576
CotP2_HA.Contig67	6390	6550	TA1-2_I	3455	3615	LTR/Copia	d	0.6398	0.6398	342			MuDR	1	79
CotP2_HA.Contig67	6668	6776	ATCOPIA10_I	3754	3865	LTR/Copia	d	0.7523	0.7523	382			LTR Retrotransposon	23	6695
CotP2_HA.Contig67	6791	6902	ATCOPIA69A_I	3830	3932	LTR/Copia	d	0.7222	0.7222	213			Copia	10	3927
CotP2_HA.Contig68	9987	10065	ATCOPIA66_I	2779	2857	LTR/Copia	d	0.7215	0.7215	266			Gypsy	13	2768
CotP2_HA.Contig68	10115	10209	TA1-2_I	2882	2976	LTR/Copia	d	0.7474	0.7474	419			Non-LTR Retrotransposon	2	504
CotP2_HA.Contig68	19914	20006	ATHILA6B_I	2350	2443	LTR/Gypsy	d	0.766	0.766	393			L1	2	504
CotP2_HA.Contig68	20564	20608	ATHILA4C_I	5483	5528	LTR/Gypsy	d	0.8261	0.8261	258			Simple Repeat	1	61
CotP2_HA.Contig69	919	1032	ATHILA5_I	681	794	LTR/Gypsy	d	0.7387	0.7387	316			Satellite	1	61
CotP2_HA.Contig69	2375	2467	ATHILA6B_I	2351	2443	LTR/Gypsy	d	0.7609	0.7609	387			Transposable Element	28	7854
CotP2_HA.Contig69	3025	3069	ATHILA4C_I	5483	5528	LTR/Gypsy	d	0.8261	0.8261	262			Total	30	8031
CotP2_HA.Contig69	11904	13162	ATGP8I	2252	3489	LTR/Gypsy	d	0.6731	0.6731	2832
CotP2_HA.Contig69	13451	13518	ATGP10_I	3909	3976	LTR/Gypsy	d	0.75	0.75	333
CotP2_HA.Contig69	13578	14062	ATGP8I	3984	4469	LTR/Gypsy	d	0.6626	0.6626	1048
CotP2_HA.Contig69	36171	36442	ATHILA6A_I	497	768	LTR/Gypsy	d	0.6704	0.6704	480
CotP2_HA.Contig69	37554	37647	ATHILA7A_I	2127	2220	LTR/Gypsy	d	0.7021	0.7021	285
CotP2_HA.Contig69	37728	37789	ATHILA4_I	2508	2569	LTR/Gypsy	d	0.6613	0.6613	214
CotP2_HA.Contig69	37790	37882	ATHILA6B_I	2351	2443	LTR/Gypsy	d	0.7234	0.7234	348
CotP2_HA.Contig69	38440	38484	ATHILA4C_I	5483	5528	LTR/Gypsy	d	0.8261	0.8261	258
CotP2_HA.Contig69	43308	43717	ATLINE1_1	3308	3717	NonLTR/L1	c	0.7043	0.7043	741
CotP2_HA.Contig69	43752	43845	ATLINE1_12	1901	1991	NonLTR/L1	c	0.7143	0.7143	263
CotP2_HA.Contig69	57622	57682	ATSAB5	167	238	Simple/Sat	c	0.8308	0.8308	274
CotP2_HA.Contig69	58657	58735	VANDAL1	1241	1316	DNA/MuDR	d	0.7632	0.7632	271
CotP2_HA.Contig70	19478	19593	ATREP18	1348	1441	Interspersed_Repeat	c	0.7879	0.7879	328
CotP2_HA.Contig70	70283	70443	ATCOPIA49_I	961	1121	LTR/Copia	d	0.7261	0.7261	309
CotP2_HA.Contig70	70679	71544	ATCOPIA34_I	1108	1973	LTR/Copia	d	0.6546	0.6546	1378
CotP2_HA.Contig70	71747	73327	ATCOPIA34_I	2239	3806	LTR/Copia	d	0.6777	0.6777	3257
CotP2_HA.Contig70	88447	88735	HARBINGER	4031	4319	DNA/Harbinger	d	0.6772	0.6772	494

## Sheet: CotP3_HA_Repeat Elements
Repeat Elements detected in BAC Pool-3 Hybrid Assemblies													Summary Table for Repeat Elements in BAC-Pool3 Hybrid Assembly
Name	From	To	Name	From	To	Class	Dir	Sim	Pos	Score			Repeat Class	Fragments	Length
CotP3_HA.Contig29	102	299	ATCOPIA66_I	2903	3100	LTR/Copia	d	0.7005	0.7005	558			Interspersed Repeat	1	126
CotP3_HA.Contig30	3	101	ATGP1I	3424	3522	LTR/Gypsy	d	0.73	0.73	370			DNA transposon	3	604
CotP3_HA.Contig51	38	321	ATGP1I	2353	2638	LTR/Gypsy	c	0.6596	0.6596	793			EnSpm	1	144
CotP3_HA.Contig67	43	450	ATGP3B_I	3430	3837	LTR/Gypsy	c	0.6725	0.6725	721			Harbinger	1	289
CotP3_HA.Contig67	1567	2030	ATGP3I	1892	2340	LTR/Gypsy	c	0.6507	0.6507	942			MuDR	1	171
CotP3_HA.Contig68	30	216	ATLINE1_5	4422	4610	NonLTR/L1	c	0.7253	0.7253	463			LTR Retrotransposon	19	9012
CotP3_HA.Contig68	293	450	ATLINE1_1	3158	3315	NonLTR/L1	c	0.6813	0.6813	368			Copia	12	4473
CotP3_HA.Contig70	3302	3445	ATENSPM5	4974	5130	DNA/EnSpm	d	0.6966	0.6966	247			Gypsy	7	4539
CotP3_HA.Contig74	514	770	ATCOPIA43I	2736	2980	LTR/Copia	c	0.6888	0.6888	545			Non-LTR Retrotransposon	3	562
CotP3_HA.Contig75	11217	11433	ATLINE1_10A	3243	3458	NonLTR/L1	d	0.7083	0.7083	478			L1	3	562
CotP3_HA.Contig76	1778	2034	ATGP1I	4519	4775	LTR/Gypsy	c	0.593	0.593	332			Transposable Element	25	10178
CotP3_HA.Contig76	2048	4143	ATGP8I	2353	4483	LTR/Gypsy	c	0.6565	0.6565	3204			Total	26	10304
CotP3_HA.Contig76	11410	12340	ATGP8I	3866	4801	LTR/Gypsy	c	0.6554	0.6554	1448
CotP3_HA.Contig77	4258	4383	ATREP18	1348	1456	Interspersed_Repeat	c	0.7909	0.7909	345
CotP3_HA.Contig78	8813	8983	ATDNA2T9C	1150	1317	DNA/MuDR	c	0.7683	0.7683	306
CotP3_HA.Contig78	34284	34395	ATCOPIA69A_I	3830	3932	LTR/Copia	c	0.7222	0.7222	213
CotP3_HA.Contig78	34410	34518	ATCOPIA10_I	3754	3865	LTR/Copia	c	0.7523	0.7523	382
CotP3_HA.Contig78	34636	34796	TA1-2_I	3455	3615	LTR/Copia	c	0.6398	0.6398	342
CotP3_HA.Contig78	35083	35175	ATCOPIA56_I	3087	3182	LTR/Copia	c	0.6875	0.6875	206
CotP3_HA.Contig78	35211	35561	ATCOPIA64_I	2716	3065	LTR/Copia	c	0.6714	0.6714	668
CotP3_HA.Contig78	36268	36680	ATCOPIA95_I	1985	2391	LTR/Copia	c	0.6667	0.6667	745
CotP3_HA.Contig79	28001	28289	HARBINGER	4031	4319	DNA/Harbinger	c	0.6772	0.6772	498
CotP3_HA.Contig79	43407	44987	ATCOPIA34_I	2239	3806	LTR/Copia	c	0.6784	0.6784	3257
CotP3_HA.Contig79	45190	46055	ATCOPIA34_I	1108	1973	LTR/Copia	c	0.6546	0.6546	1378
CotP3_HA.Contig79	46291	46451	ATCOPIA49_I	961	1121	LTR/Copia	c	0.7261	0.7261	309
CotP3_HA.Contig9	569	739	ATCOPIA49_I	2899	3068	LTR/Copia	c	0.7176	0.7176	408

## Sheet: CotP4_HA_Repeat Elements
Repeat Elements detected in BAC Pool-4 Hybrid Assemblies													Summary Table for Repeat Elements in BAC-Pool4 Hybrid Assembly
Name	From	To	Name	From	To	Class	Dir	Sim	Pos	Score			Repeat Class	Fragments	Length
CotP4_HA.Contig28	5	58	ATHILA6B_I	2390	2443	LTR/Gypsy	d	0.7778	0.7778	278			Interspersed Repeat	1	129
CotP4_HA.Contig44	7	92	ATLINE1_1	3338	3423	NonLTR/L1	d	0.7126	0.7126	284			LTR Retrotransposon	20	11419
CotP4_HA.Contig60	1	144	ATCOPIA20I	3023	3163	LTR/Copia	d	0.6853	0.6853	429			Copia	18	8837
CotP4_HA.Contig84	5214	7741	ATGP8I	2268	4798	LTR/Gypsy	d	0.6636	0.6636	4752			Gypsy	2	2582
CotP4_HA.Contig84	11024	11484	ATCOPIA69A_I	1577	2035	LTR/Copia	d	0.6587	0.6587	824			Non-LTR Retrotransposon	1	86
CotP4_HA.Contig84	11488	11628	ATCOPIA32_I	2091	2231	LTR/Copia	d	0.6408	0.6408	290			L1	1	86
CotP4_HA.Contig84	11926	12842	ATCOPIA34_I	2317	3230	LTR/Copia	d	0.6711	0.6711	1875			Pseudogene	1	73
CotP4_HA.Contig84	12856	13052	ATCOPIA32_I	3683	3879	LTR/Copia	d	0.7005	0.7005	609			tRNA	1	73
CotP4_HA.Contig86	35272	35573	ATCOPIA28_I	2101	2405	LTR/Copia	d	0.6469	0.6469	521			Transposable Element	21	11505
CotP4_HA.Contig86	35575	36711	ATCOPIA29_I	406	1586	LTR/Copia	d	0.6655	0.6655	1800			Total	23	11707
CotP4_HA.Contig86	39148	39853	ATCOPIA29_I	1590	2217	LTR/Copia	d	0.6865	0.6865	1082
CotP4_HA.Contig86	39907	40442	ATCOPIA28_I	3460	3998	LTR/Copia	d	0.7346	0.7346	1949
CotP4_HA.Contig86	45015	45087	TRNA_ALA	1	73	Pseudogene/tRNA	d	0.7568	0.7568	288
CotP4_HA.Contig87	648	788	ATCOPIA74_I	803	936	LTR/Copia	d	0.7143	0.7143	386
CotP4_HA.Contig87	1300	1366	ATCOPIA49_I	1353	1419	LTR/Copia	d	0.7353	0.7353	222
CotP4_HA.Contig87	1480	1662	ATCOPIA78_I	1609	1791	LTR/Copia	d	0.694	0.694	484
CotP4_HA.Contig87	1736	1904	ENDOVIR1_I	2719	2887	LTR/Copia	d	0.7	0.7	389
CotP4_HA.Contig87	2655	3496	ATCOPIA66_I	2782	3614	LTR/Copia	d	0.6799	0.6799	1623
CotP4_HA.Contig87	3648	3991	ATCOPIA10_I	3765	4108	LTR/Copia	d	0.6979	0.6979	545
CotP4_HA.Contig87	11140	11268	ATREP18	1318	1442	Interspersed_Repeat	d	0.7422	0.7422	436
CotP4_HA.Contig87	63004	63301	ATCOPIA32_I	970	1270	LTR/Copia	d	0.6722	0.6722	518
CotP4_HA.Contig87	63513	64259	ATCOPIA34_I	1219	1962	LTR/Copia	d	0.664	0.664	1182
CotP4_HA.Contig87	64602	66106	ATCOPIA34_I	2332	3815	LTR/Copia	d	0.6694	0.6694	2877

## Sheet: CotP5_HA_Repeat Elements
Repeat Elements detected in BAC Pool-5 Hybrid Assemblies													Summary Table for Repeat Elements in BAC-Pool5 Hybrid Assembly
Name	From	To	Name	From	To	Class	Dir	Sim	Pos	Score			Repeat Class	Fragments	Length
CotP5_HA.Contig100	35094	36599	ATCOPIA34_I	2332	3815	LTR/Copia	c	0.6716	0.6716	2885			Interspersed Repeat	1	129
CotP5_HA.Contig100	36942	37788	ATCOPIA34_I	1121	1962	LTR/Copia	c	0.6663	0.6663	1207			DNA transposon	2	585
CotP5_HA.Contig100	37956	38044	ATCOPIA56_I	1129	1218	LTR/Copia	c	0.7222	0.7222	259			MuDR	2	585
CotP5_HA.Contig100	38133	38191	ATCOPIA50_I	995	1053	LTR/Copia	c	0.7458	0.7458	246			LTR Retrotransposon	13	5362
CotP5_HA.Contig25	12	144	ATCOPIA69_I	2855	2988	LTR/Copia	d	0.7143	0.7143	361			Copia	13	5362
CotP5_HA.Contig55	580	763	ATMU12	575	787	DNA/MuDR	c	0.6736	0.6736	304			Transposable Element	15	5947
CotP5_HA.Contig59	254	436	ATCOPIA78_I	1609	1791	LTR/Copia	d	0.694	0.694	484			Total	16	6076
CotP5_HA.Contig59	510	678	ENDOVIR1_I	2719	2887	LTR/Copia	d	0.7	0.7	389
CotP5_HA.Contig6	59	166	ATCOPIA63_I	1571	1678	LTR/Copia	d	0.7248	0.7248	359
CotP5_HA.Contig60	85	306	TA1-2_I	3775	3996	LTR/Copia	c	0.6828	0.6828	406
CotP5_HA.Contig72	619	1136	ATCOPIA34_I	1448	1962	LTR/Copia	d	0.6647	0.6647	893
CotP5_HA.Contig72	1485	2470	ATCOPIA33_I	2598	3581	LTR/Copia	d	0.6814	0.6814	2032
CotP5_HA.Contig87	2468	2868	VANDAL17	5628	6055	DNA/MuDR	d	0.6717	0.6717	461
CotP5_HA.Contig94	976	1104	ATREP18	1318	1442	Interspersed_Repeat	c	0.7422	0.7422	436
CotP5_HA.Contig96	8125	8388	ATCOPIA28_I	2827	3098	LTR/Copia	d	0.683	0.683	538
CotP5_HA.Contig96	8444	8721	ATCOPIA28_I	3188	3501	LTR/Copia	d	0.7007	0.7007	569
