# Supplementary material for: BAC-Pool Sequencing and Analysis of Large Segments of A12 and D12 Homoeologous Chromosomes in Upland Cotton
Source: PLoS One. 2013 Oct 8;8(10):e76757. doi: 10.1371/journal.pone.0076757 (PMC3792896; doi:10.1371/journal.pone.0076757)
Supplement: File S4 — Species-specific homology and simple sequence repeat information across BAC-pool assemblies. (XLSX) [file pone.0076757.s004.xlsx]

## Sheet: CN-EST-GSS comparison in HA
Species	Homology with	Ctg-465			Ctg-3301
		Pool-1	Pool-2	Pool-3	Pool-4	Pool-5
		Pool-1	Pool-2	Pool-3	Pool-4	Pool-5
G. hirsutum	ESTs	774	141	27	62	17
	GSSs	10108	6767	2319	2401	952
	CNs	242	174	133	129	114
G. barbadense	ESTs	4	0	0	0	0
	GSSs	0	0	0	0	0
	CNs	42	24	8	5	2
G. arboreum	ESTs	112	9	0	1	0
	GSSs	7	3	3	0	0
	CNs	1	1	1	1	1
G. raimondii	ESTs	60	7	1	4	2
	GSSs	213	145	81	62	31
	CNs	0	0	0	0	0

## Sheet: SSR Summary
Repeat Motif	Ctg-465			Ctg-3301
	Pool-1 HA	Pool-2 HA	Pool-3 HA	Pool-4 HA	Pool-5 HA
Dinucleotide	20	18	12	22	21
Trinucleotide	12	22	22	16	15
Tetranucleotide	13	22	18	17	14
Pentanucleotide	27	33	18	22	23

## Sheet: SSRs in CotP1_HA
Sequence ID	Repeat Type	SSR Start at	SSR End at	SSR length	Score	Motif	SSR sequence
cotp1_HA.Contig9	pentanucleotide	232	241	10	5	ACCTC	GAGGTGAGGT
cotp1_HA.Contig9	tetranucleotide	391	402	12	8	AGGG	GGGAGGGAGGGA
cotp1_HA.Contig13	tetranucleotide	362	373	12	8	AAAT	TAAATAAATAAA
cotp1_HA.Contig13	tetranucleotide	491	502	12	8	AAAG	AAGAAAGAAAGA
cotp1_HA.Contig16	dinucleotide	97	112	16	14	AT	TATATATATATATATA
cotp1_HA.Contig25	pentanucleotide	504	513	10	5	AAAAT	TTTTATTTTA
cotp1_HA.Contig35	dinucleotide	658	669	12	10	AT	ATATATATATAT
cotp1_HA.Contig42	tetranucleotide	1359	1370	12	8	AGGG	CCCTCCCTCCCT
cotp1_HA.Contig48	pentanucleotide	5626	5635	10	5	AAAAT	TTTTATTTTA
cotp1_HA.Contig49	dinucleotide	2424	2444	20	12	AT	ATATATATATCATATATATAT
cotp1_HA.Contig49	pentanucleotide	4763	4772	10	5	AAAAT	TTTTATTTTA
cotp1_HA.Contig49	pentanucleotide	4883	4892	10	5	AATAT	ATAATATAAT
cotp1_HA.Contig50	dinucleotide	262	273	12	10	AG	TCTCTCTCTCTC
cotp1_HA.Contig50	pentanucleotide	1408	1433	25	14	AAAAT	AAAATAAAATAAAAATAAAATAAAAT
cotp1_HA.Contig50	pentanucleotide	1648	1662	15	10	AAAAT	TAAAATAAAATAAAA
cotp1_HA.Contig50	pentanucleotide	1689	1703	15	10	AAAAT	TTTTATTTTATTTTA
cotp1_HA.Contig50	trinucleotide	6689	6700	12	9	AAC	TGTTGTTGTTGT
cotp1_HA.Contig50	tetranucleotide	7593	7608	16	12	AAAG	TCTTTCTTTCTTTCTT
cotp1_HA.Contig50	trinucleotide	8016	8027	12	9	AAC	TTGTTGTTGTTG
cotp1_HA.Contig50	pentanucleotide	8978	8987	10	5	AATAT	TATATTATAT
cotp1_HA.Contig50	trinucleotide	9891	9908	18	15	AAT	TTATTATTATTATTATTA
cotp1_HA.Contig50	dinucleotide	10019	10030	12	10	AT	TATATATATATA
cotp1_HA.Contig50	dinucleotide	14656	14671	16	14	AT	ATATATATATATATAT
cotp1_HA.Contig51	dinucleotide	2651	2662	12	10	AG	AGAGAGAGAGAG
cotp1_HA.Contig51	dinucleotide	4968	4977	10	8	AT	ATATATATAT
cotp1_HA.Contig52	pentanucleotide	1472	1481	10	5	AAAAT	TTTTATTTTA
cotp1_HA.Contig52	dinucleotide	7043	7058	16	14	AG	CTCTCTCTCTCTCTCT
cotp1_HA.Contig52	trinucleotide	11872	11883	12	9	AAT	ATAATAATAATA
cotp1_HA.Contig52	pentanucleotide	13937	13961	25	20	AAAAT	TTATTTTATTTTATTTTATTTTATT
cotp1_HA.Contig52	tetranucleotide	14019	14030	12	8	AAAT	TTTATTTATTTA
cotp1_HA.Contig52	tetranucleotide	21151	21162	12	8	AACT	TAACTAACTAAC
cotp1_HA.Contig52	tetranucleotide	23961	23976	16	12	AAAT	TTATTTATTTATTTAT
cotp1_HA.Contig52	trinucleotide	24211	24222	12	9	AAT	TATTATTATTAT
cotp1_HA.Contig52	pentanucleotide	32870	32884	15	10	AAAAT	AAATAAAATAAAATA
cotp1_HA.Contig52	tetranucleotide	34123	34138	16	12	AAAT	ATAAATAAATAAATAA
cotp1_HA.Contig52	pentanucleotide	37479	37493	15	10	AAAAG	AAAAGAAAAGAAAAG
cotp1_HA.Contig52	pentanucleotide	46993	47007	15	10	AAAAG	TTTTCTTTTCTTTTC
cotp1_HA.Contig52	pentanucleotide	48079	48093	15	10	AAAAG	TCTTTTCTTTTCTTT
cotp1_HA.Contig53	dinucleotide	8089	8100	12	10	AC	ACACACACACAC
cotp1_HA.Contig53	pentanucleotide	8254	8263	10	5	ATATC	ATCATATCAT
cotp1_HA.Contig53	trinucleotide	9363	9374	12	9	AAG	AGAAGAAGAAGA
cotp1_HA.Contig53	pentanucleotide	20057	20071	15	10	AAATG	ATTTCATTTCATTTC
cotp1_HA.Contig53	dinucleotide	24210	24229	20	18	AT	TATATATATATATATATATA
cotp1_HA.Contig54	dinucleotide	13322	13333	12	10	AT	ATATATATATAT
cotp1_HA.Contig54	trinucleotide	13704	13715	12	9	AAT	AATAATAATAAT
cotp1_HA.Contig54	pentanucleotide	14501	14515	15	10	AAAAT	ATTTTATTTTATTTT
cotp1_HA.Contig54	pentanucleotide	16401	16410	10	5	ATCCC	CCATCCCATC
cotp1_HA.Contig54	trinucleotide	17519	17536	18	15	AAG	AAGAAGAAGAAGAAGAAG
cotp1_HA.Contig54	dinucleotide	18447	18458	12	10	AT	TATATATATATA
cotp1_HA.Contig54	dinucleotide	29841	29852	12	10	AT	TATATATATATA
cotp1_HA.Contig54	pentanucleotide	30472	30486	15	10	AAAAT	ATAAAATAAAATAAA
cotp1_HA.Contig54	pentanucleotide	31645	31659	15	10	AAAAT	TTTTATTTTATTTTA
cotp1_HA.Contig54	pentanucleotide	39035	39049	15	10	AAGAG	GAAGAGAAGAGAAGA
cotp1_HA.Contig54	pentanucleotide	39286	39305	20	15	AAAAT	ATTTTATTTTATTTTATTTT
cotp1_HA.Contig54	dinucleotide	39335	39352	18	9	AG	TCTCTCTCTATCTCTCTC
cotp1_HA.Contig54	trinucleotide	40141	40158	18	15	AAT	TTATTATTATTATTATTA
cotp1_HA.Contig54	dinucleotide	42773	42782	10	8	AT	TATATATATA
cotp1_HA.Contig54	pentanucleotide	50142	50151	10	5	ACTCG	TCGACTCGAC
cotp1_HA.Contig54	dinucleotide	52402	52415	14	12	AT	TATATATATATATA
cotp1_HA.Contig54	trinucleotide	53498	53509	12	9	AAG	TTCTTCTTCTTC
cotp1_HA.Contig54	tetranucleotide	53595	53606	12	8	AAAT	TATTTATTTATT
cotp1_HA.Contig54	pentanucleotide	63116	63130	15	10	AACAG	TCTGTTCTGTTCTGT
cotp1_HA.Contig54	trinucleotide	64361	64372	12	9	AAT	TTATTATTATTA
cotp1_HA.Contig54	trinucleotide	64577	64588	12	9	ACC	CCACCACCACCA
cotp1_HA.Contig54	pentanucleotide	67280	67289	10	5	AAAAT	AAAATAAAAT
cotp1_HA.Contig54	tetranucleotide	67811	67822	12	8	AAAG	AAGAAAGAAAGA
cotp1_HA.Contig54	tetranucleotide	70386	70397	12	8	ACAT	ACATACATACAT
cotp1_HA.Contig54	dinucleotide	72911	72922	12	10	AT	ATATATATATAT
cotp1_HA.Contig54	tetranucleotide	74444	74455	12	8	AAAT	AAATAAATAAAT
cotp1_HA.Contig54	pentanucleotide	77796	77815	20	8	ACAGC	TGTGCTGTGCTTTGCTGTGC
cotp1_HA.Contig54	dinucleotide	80399	80414	16	14	AT	ATATATATATATATAT
cotp1_HA.Contig54	dinucleotide	85113	85126	14	12	AT	TATATATATATATA

## Sheet: SSRs in CotP2_HA
Sequence ID	Repeat Type	SSR Start at	SSR End at	SSR length	Score	Motif	SSR sequence
cotp2_HA.Contig2	pentanucleotide	18	27	10	5	AAACC	CAAACCAAAC
cotp2_HA.Contig18	pentanucleotide	95	109	15	10	AAAAG	AAGAAAAGAAAAGAA
cotp2_HA.Contig65	dinucleotide	94	103	10	8	AT	TATATATATA
cotp2_HA.Contig66	trinucleotide	427	438	12	9	AAT	TATTATTATTAT
cotp2_HA.Contig66	trinucleotide	12813	12824	12	9	AAT	AATAATAATAAT
cotp2_HA.Contig66	pentanucleotide	14879	14888	10	5	AAATT	ATTTAATTTA
cotp2_HA.Contig66	dinucleotide	17052	17069	18	16	AC	TGTGTGTGTGTGTGTGTG
cotp2_HA.Contig66	dinucleotide	21779	21794	16	14	AT	TATATATATATATATA
cotp2_HA.Contig66	pentanucleotide	22421	22430	10	5	AAAGC	CAAAGCAAAG
cotp2_HA.Contig66	trinucleotide	23566	23580	15	12	AAT	ATAATAATAATAATA
cotp2_HA.Contig66	trinucleotide	23581	23592	12	9	AAT	TTATTATTATTA
cotp2_HA.Contig66	trinucleotide	23854	23871	18	15	AAG	AAGAAGAAGAAGAAGAAG
cotp2_HA.Contig66	dinucleotide	24141	24150	10	8	AT	TATATATATA
cotp2_HA.Contig66	tetranucleotide	24151	24170	20	16	AAAT	TTATTTATTTATTTATTTAT
cotp2_HA.Contig66	tetranucleotide	25428	25439	12	8	AAAT	TAAATAAATAAA
cotp2_HA.Contig66	pentanucleotide	26043	26057	15	10	AAATT	TAATTTAATTTAATT
cotp2_HA.Contig66	tetranucleotide	26838	26849	12	8	AATT	AATTAATTAATT
cotp2_HA.Contig68	dinucleotide	2749	2769	20	12	AT	ATATATATATCATATATATAT
cotp2_HA.Contig68	pentanucleotide	5206	5215	10	5	AATAT	ATAATATAAT
cotp2_HA.Contig68	tetranucleotide	12702	12713	12	8	AATT	TTAATTAATTAA
cotp2_HA.Contig68	tetranucleotide	15452	15463	12	8	ACAT	TGTATGTATGTA
cotp2_HA.Contig68	trinucleotide	20954	20965	12	9	ACC	ACCACCACCACC
cotp2_HA.Contig68	dinucleotide	26126	26135	10	8	AT	TATATATATA
cotp2_HA.Contig68	pentanucleotide	26434	26448	15	10	AAACC	TGGTTTGGTTTGGTT
cotp2_HA.Contig69	pentanucleotide	5492	5501	10	5	AAAAT	TTTTATTTTA
cotp2_HA.Contig69	dinucleotide	22536	22547	12	10	AT	ATATATATATAT
cotp2_HA.Contig69	trinucleotide	22917	22928	12	9	AAT	AATAATAATAAT
cotp2_HA.Contig69	pentanucleotide	23711	23725	15	10	AAAAT	ATTTTATTTTATTTT
cotp2_HA.Contig69	pentanucleotide	25610	25619	10	5	ATCCC	CCATCCCATC
cotp2_HA.Contig69	trinucleotide	26725	26742	18	15	AAG	AAGAAGAAGAAGAAGAAG
cotp2_HA.Contig69	dinucleotide	27643	27654	12	10	AT	TATATATATATA
cotp2_HA.Contig69	dinucleotide	39048	39059	12	10	AT	TATATATATATA
cotp2_HA.Contig69	pentanucleotide	39679	39693	15	10	AAAAT	ATAAAATAAAATAAA
cotp2_HA.Contig69	pentanucleotide	40853	40867	15	10	AAAAT	TTTTATTTTATTTTA
cotp2_HA.Contig69	pentanucleotide	48239	48253	15	10	AAGAG	GAAGAGAAGAGAAGA
cotp2_HA.Contig69	pentanucleotide	48490	48509	20	15	AAAAT	ATTTTATTTTATTTTATTTT
cotp2_HA.Contig69	dinucleotide	48539	48556	18	9	AG	TCTCTCTCTATCTCTCTC
cotp2_HA.Contig69	trinucleotide	49345	49362	18	15	AAT	TTATTATTATTATTATTA
cotp2_HA.Contig69	dinucleotide	51974	51983	10	8	AT	TATATATATA
cotp2_HA.Contig69	pentanucleotide	59342	59351	10	5	ACTCG	TCGACTCGAC
cotp2_HA.Contig69	dinucleotide	61604	61617	14	12	AT	TATATATATATATA
cotp2_HA.Contig69	trinucleotide	62701	62712	12	9	AAG	TTCTTCTTCTTC
cotp2_HA.Contig69	tetranucleotide	62798	62809	12	8	AAAT	TATTTATTTATT
cotp2_HA.Contig69	pentanucleotide	72321	72335	15	10	AACAG	TCTGTTCTGTTCTGT
cotp2_HA.Contig69	trinucleotide	73566	73577	12	9	AAT	TTATTATTATTA
cotp2_HA.Contig69	trinucleotide	73782	73793	12	9	ACC	CCACCACCACCA
cotp2_HA.Contig69	tetranucleotide	77020	77031	12	8	AAAG	AAGAAAGAAAGA
cotp2_HA.Contig69	tetranucleotide	79595	79606	12	8	ACAT	ACATACATACAT
cotp2_HA.Contig69	dinucleotide	82118	82129	12	10	AT	ATATATATATAT
cotp2_HA.Contig69	tetranucleotide	83651	83662	12	8	AAAT	AAATAAATAAAT
cotp2_HA.Contig70	pentanucleotide	2537	2546	10	5	AAAAG	AAAAGAAAAG
cotp2_HA.Contig70	pentanucleotide	2577	2586	10	5	AATAT	ATTATATTAT
cotp2_HA.Contig70	pentanucleotide	2587	2596	10	5	AATCT	ATTAGATTAG
cotp2_HA.Contig70	tetranucleotide	8263	8278	16	12	AAAT	TTATTTATTTATTTAT
cotp2_HA.Contig70	tetranucleotide	8763	8774	12	8	AAAG	GAAAGAAAGAAA
cotp2_HA.Contig70	pentanucleotide	13883	13897	15	10	AAAAT	TATTTTATTTTATTT
cotp2_HA.Contig70	pentanucleotide	13937	13946	10	5	AAAAC	TTTTGTTTTG
cotp2_HA.Contig70	tetranucleotide	16044	16055	12	8	AAAG	AGAAAGAAAGAA
cotp2_HA.Contig70	trinucleotide	17007	17018	12	9	AAG	TCTTCTTCTTCT
cotp2_HA.Contig70	pentanucleotide	19976	19985	10	5	AAAAT	AAAATAAAAT
cotp2_HA.Contig70	tetranucleotide	24030	24045	16	12	AAAT	TATTTATTTATTTATT
cotp2_HA.Contig70	dinucleotide	28584	28593	10	8	AT	TATATATATA
cotp2_HA.Contig70	trinucleotide	37638	37649	12	9	AAT	TTATTATTATTA
cotp2_HA.Contig70	tetranucleotide	40130	40141	12	8	AATT	AATTAATTAATT
cotp2_HA.Contig70	pentanucleotide	40741	40755	15	10	AAAAT	ATTTTATTTTATTTT
cotp2_HA.Contig70	dinucleotide	44501	44512	12	10	AT	ATATATATATAT
cotp2_HA.Contig70	tetranucleotide	46692	46703	12	8	AAAG	AAAGAAAGAAAG
cotp2_HA.Contig70	trinucleotide	47799	47810	12	9	AGG	GAGGAGGAGGAG
cotp2_HA.Contig70	tetranucleotide	51010	51021	12	8	AAAG	TTTCTTTCTTTC
cotp2_HA.Contig70	pentanucleotide	51093	51113	20	9	AAAAT	AAATAAAATAATAATAAAATA
cotp2_HA.Contig70	tetranucleotide	51139	51150	12	8	AAAT	TATTTATTTATT
cotp2_HA.Contig70	trinucleotide	56277	56288	12	9	AAG	CTTCTTCTTCTT
cotp2_HA.Contig70	tetranucleotide	58585	58596	12	8	AAAT	TTTATTTATTTA
cotp2_HA.Contig70	pentanucleotide	58826	58840	15	10	AAAAT	TATTTTATTTTATTT
cotp2_HA.Contig70	pentanucleotide	60562	60576	15	10	AAAAC	TGTTTTGTTTTGTTT
cotp2_HA.Contig70	pentanucleotide	61078	61092	15	10	AATGC	TTGCATTGCATTGCA
cotp2_HA.Contig70	tetranucleotide	67838	67849	12	8	AAAT	TTTATTTATTTA
cotp2_HA.Contig70	pentanucleotide	68077	68091	15	10	AAAAT	TATTTTATTTTATTT
cotp2_HA.Contig70	pentanucleotide	73494	73503	10	5	AAAAT	AAAATAAAAT
cotp2_HA.Contig70	pentanucleotide	73534	73548	15	10	AAAAT	TTTTATTTTATTTTA
cotp2_HA.Contig70	trinucleotide	82568	82579	12	9	AAC	TGTTGTTGTTGT
cotp2_HA.Contig70	trinucleotide	85283	85294	12	9	AAT	TATTATTATTAT
cotp2_HA.Contig70	pentanucleotide	90014	90023	10	5	AAATC	TTTGATTTGA
cotp2_HA.Contig70	trinucleotide	97620	97631	12	9	AAT	AATAATAATAAT
cotp2_HA.Contig70	pentanucleotide	99686	99695	10	5	AAATT	ATTTAATTTA
cotp2_HA.Contig70	dinucleotide	101846	101863	18	16	AC	TGTGTGTGTGTGTGTGTG
cotp2_HA.Contig70	dinucleotide	106550	106565	16	14	AT	TATATATATATATATA
cotp2_HA.Contig70	trinucleotide	108316	108330	15	12	AAT	ATAATAATAATAATA
cotp2_HA.Contig70	trinucleotide	108331	108342	12	9	AAT	TTATTATTATTA
cotp2_HA.Contig70	trinucleotide	108604	108621	18	15	AAG	AAGAAGAAGAAGAAGAAG
cotp2_HA.Contig70	dinucleotide	108891	108900	10	8	AT	TATATATATA
cotp2_HA.Contig70	tetranucleotide	108901	108920	20	16	AAAT	TTATTTATTTATTTATTTAT
cotp2_HA.Contig70	tetranucleotide	110175	110186	12	8	AAAT	TAAATAAATAAA
cotp2_HA.Contig70	pentanucleotide	110790	110799	10	5	AAATT	TAATTTAATT
cotp2_HA.Contig70	tetranucleotide	111588	111599	12	8	AATT	AATTAATTAATT

## Sheet: SSRs in CotP3_HA
Sequence ID	Repeat Type	SSR Start at	SSR End at	SSR length	Score	Motif	SSR sequence
cotp3_HA.Contig5	dinucleotide	46	57	12	10	AC	ACACACACACAC
cotp3_HA.Contig33	pentanucleotide	941	955	15	10	AAATT	AAATTAAATTAAATT
cotp3_HA.Contig40	trinucleotide	461	475	15	12	AAG	AGAAGAAGAAGAAGA
cotp3_HA.Contig40	trinucleotide	791	808	18	15	AAG	GAAGAAGAAGAAGAAGAA
cotp3_HA.Contig48	trinucleotide	767	778	12	8	AGG	AGGAGGAGGANG
cotp3_HA.Contig52	tetranucleotide	1108	1126	20	9	AATT	AATTAATTAATAATTAATT
cotp3_HA.Contig62	trinucleotide	826	846	21	18	ATC	TGATGATGATGATGATGATGA
cotp3_HA.Contig62	trinucleotide	1142	1153	12	9	AAG	AAGAAGAAGAAG
cotp3_HA.Contig63	tetranucleotide	802	813	12	8	AAAG	AAGAAAGAAAGA
cotp3_HA.Contig64	dinucleotide	436	445	10	8	AT	TATATATATA
cotp3_HA.Contig64	dinucleotide	895	904	10	8	AG	TCTCTCTCTC
cotp3_HA.Contig65	dinucleotide	71	80	10	8	AT	TATATATATA
cotp3_HA.Contig67	pentanucleotide	2250	2269	20	15	AAAAC	TTGTTTTGTTTTGTTTTGTT
cotp3_HA.Contig70	pentanucleotide	3198	3207	10	5	ACCCC	CCCCACCCCA
cotp3_HA.Contig71	trinucleotide	1535	1546	12	9	AAT	TTATTATTATTA
cotp3_HA.Contig71	pentanucleotide	2451	2460	10	5	AAAAG	AAAAGAAAAG
cotp3_HA.Contig71	trinucleotide	5740	5754	15	12	AAG	TCTTCTTCTTCTTCT
cotp3_HA.Contig72	dinucleotide	2670	2685	16	14	AG	CTCTCTCTCTCTCTCT
cotp3_HA.Contig72	tetranucleotide	2796	2807	12	8	AAAG	TTTCTTTCTTTC
cotp3_HA.Contig72	trinucleotide	2808	2819	12	9	AAG	TTCTTCTTCTTC
cotp3_HA.Contig73	pentanucleotide	3206	3215	10	5	ACATG	ATGACATGAC
cotp3_HA.Contig74	tetranucleotide	1449	1464	16	12	AATT	AATTAATTAATTAATT
cotp3_HA.Contig74	pentanucleotide	1592	1606	15	10	AAAAT	ATTTTATTTTATTTT
cotp3_HA.Contig74	tetranucleotide	1615	1626	12	8	AATT	AATTAATTAATT
cotp3_HA.Contig75	trinucleotide	1665	1676	12	9	AAT	TTATTATTATTA
cotp3_HA.Contig75	pentanucleotide	3562	3571	10	5	AACCC	CCAACCCAAC
cotp3_HA.Contig75	tetranucleotide	13864	13875	12	8	AGGG	CTCCCTCCCTCC
cotp3_HA.Contig76	dinucleotide	4988	5009	22	20	AG	TCTCTCTCTCTCTCTCTCTCTC
cotp3_HA.Contig76	dinucleotide	5633	5642	10	8	AG	CTCTCTCTCT
cotp3_HA.Contig76	tetranucleotide	7414	7425	12	8	AAAT	AAATAAATAAAT
cotp3_HA.Contig76	pentanucleotide	8378	8392	15	10	AAAAT	TAAAATAAAATAAAA
cotp3_HA.Contig76	trinucleotide	8718	8729	12	9	AGG	TCCTCCTCCTCC
cotp3_HA.Contig76	dinucleotide	10194	10205	12	10	AT	ATATATATATAT
cotp3_HA.Contig77	tetranucleotide	823	834	12	8	AAAG	AGAAAGAAAGAA
cotp3_HA.Contig77	trinucleotide	1786	1797	12	9	AAG	TCTTCTTCTTCT
cotp3_HA.Contig77	tetranucleotide	8824	8839	16	12	AAAT	TATTTATTTATTTATT
cotp3_HA.Contig77	dinucleotide	13384	13393	10	8	AT	TATATATATA
cotp3_HA.Contig78	pentanucleotide	6707	6721	15	10	AATGC	ATGCAATGCAATGCA
cotp3_HA.Contig78	pentanucleotide	7222	7236	15	10	AAAAC	AAACAAAACAAAACA
cotp3_HA.Contig78	pentanucleotide	8957	8971	15	10	AAAAT	TAAAATAAAATAAAA
cotp3_HA.Contig78	tetranucleotide	9201	9212	12	8	AAAT	AATAAATAAATA
cotp3_HA.Contig78	trinucleotide	11511	11522	12	9	AAG	AAGAAGAAGAAG
cotp3_HA.Contig78	tetranucleotide	16647	16658	12	8	AAAT	TAAATAAATAAA
cotp3_HA.Contig78	tetranucleotide	16776	16787	12	8	AAAG	AAGAAAGAAAGA
cotp3_HA.Contig78	trinucleotide	19987	19998	12	9	AGG	TCCTCCTCCTCC
cotp3_HA.Contig78	tetranucleotide	21095	21106	12	8	AAAG	TCTTTCTTTCTT
cotp3_HA.Contig78	dinucleotide	23287	23298	12	10	AT	ATATATATATAT
cotp3_HA.Contig78	pentanucleotide	27044	27058	15	10	AAAAT	AAAATAAAATAAAAT
cotp3_HA.Contig78	tetranucleotide	27656	27667	12	8	AATT	TAATTAATTAAT
cotp3_HA.Contig78	trinucleotide	30152	30163	12	9	AAT	ATAATAATAATA
cotp3_HA.Contig79	trinucleotide	2598	2612	15	12	AAG	TTCTTCTTCTTCTTC
cotp3_HA.Contig79	trinucleotide	2886	2897	12	9	ATC	TCATCATCATCA
cotp3_HA.Contig79	tetranucleotide	5143	5154	12	8	AATT	TAATTAATTAAT
cotp3_HA.Contig79	pentanucleotide	5940	5949	10	5	AAATT	ATTAAATTAA
cotp3_HA.Contig79	tetranucleotide	6556	6567	12	8	AAAT	ATTTATTTATTT
cotp3_HA.Contig79	tetranucleotide	7822	7841	20	16	AAAT	ATAAATAAATAAATAAATAA
cotp3_HA.Contig79	trinucleotide	8120	8137	18	15	AAG	TCTTCTTCTTCTTCTTCT
cotp3_HA.Contig79	trinucleotide	8399	8413	15	12	AAT	ATAATAATAATAATA
cotp3_HA.Contig79	trinucleotide	8414	8425	12	9	AAT	TTATTATTATTA
cotp3_HA.Contig79	dinucleotide	10177	10192	16	14	AT	TATATATATATATATA
cotp3_HA.Contig79	dinucleotide	14876	14893	18	16	AC	CACACACACACACACACA
cotp3_HA.Contig79	pentanucleotide	17040	17049	10	5	AAATT	AAATTAAATT
cotp3_HA.Contig79	trinucleotide	19108	19119	12	9	AAT	ATTATTATTATT
cotp3_HA.Contig79	pentanucleotide	26709	26718	10	5	AAATC	CAAATCAAAT
cotp3_HA.Contig79	trinucleotide	31441	31452	12	9	AAT	AATAATAATAAT
cotp3_HA.Contig79	trinucleotide	34155	34166	12	9	AAC	CAACAACAACAA
cotp3_HA.Contig79	pentanucleotide	43186	43200	15	10	AAAAT	TAAAATAAAATAAAA
cotp3_HA.Contig79	pentanucleotide	43227	43236	10	5	AAAAT	TTTTATTTTA
cotp3_HA.Contig79	pentanucleotide	48641	48655	15	10	AAAAT	TAAAATAAAATAAAA
cotp3_HA.Contig79	tetranucleotide	48883	48894	12	8	AAAT	AATAAATAAATA

## Sheet: SSRs in CotP4_HA
Sequence ID	Repeat Type	SSR Start at	SSR End at	SSR length	Score	Motif	SSR sequence
cotp4_HA.Contig23	dinucleotide	88	99	12	10	AT	ATATATATATAT
cotp4_HA.Contig84	pentanucleotide	548	557	10	5	AAAAT	TTTATTTTAT
cotp4_HA.Contig84	tetranucleotide	2883	2894	12	8	AAAT	ATTTATTTATTT
cotp4_HA.Contig84	pentanucleotide	10490	10504	15	10	AATAC	TATTGTATTGTATTG
cotp4_HA.Contig84	pentanucleotide	13115	13129	15	10	AAAAT	TAAAATAAAATAAAA
cotp4_HA.Contig84	pentanucleotide	13156	13170	15	10	AAAAT	TTTTATTTTATTTTA
cotp4_HA.Contig84	dinucleotide	19351	19360	10	8	AT	TATATATATA
cotp4_HA.Contig84	dinucleotide	19566	19575	10	8	AT	ATATATATAT
cotp4_HA.Contig85	tetranucleotide	2991	3002	12	8	AAAG	TCTTTCTTTCTT
cotp4_HA.Contig85	tetranucleotide	3968	3983	16	12	ATCC	CATCCATCCATCCATC
cotp4_HA.Contig85	dinucleotide	4418	4429	12	10	AT	ATATATATATAT
cotp4_HA.Contig85	pentanucleotide	4920	4929	10	5	AAAAG	AAAAGAAAAG
cotp4_HA.Contig85	dinucleotide	5881	5890	10	8	AT	TATATATATA
cotp4_HA.Contig85	dinucleotide	6597	6612	16	14	AT	TATATATATATATATA
cotp4_HA.Contig85	pentanucleotide	7540	7559	20	15	AAAAT	TTTATTTTATTTTATTTTAT
cotp4_HA.Contig85	dinucleotide	7583	7596	14	12	AT	ATATATATATATAT
cotp4_HA.Contig85	dinucleotide	9640	9651	12	10	AG	CTCTCTCTCTCT
cotp4_HA.Contig85	trinucleotide	9954	9965	12	9	AAG	TCTTCTTCTTCT
cotp4_HA.Contig85	dinucleotide	10048	10057	10	8	AG	TCTCTCTCTC
cotp4_HA.Contig85	trinucleotide	12075	12086	12	9	ACC	TGGTGGTGGTGG
cotp4_HA.Contig85	dinucleotide	12171	12184	14	12	AT	TATATATATATATA
cotp4_HA.Contig85	trinucleotide	13514	13525	12	9	AAT	ATTATTATTATT
cotp4_HA.Contig85	tetranucleotide	16795	16806	12	8	AACC	GTTGGTTGGTTG
cotp4_HA.Contig85	trinucleotide	19039	19065	27	17	AAT	ATTATTATTATTATTATTGTTATTATT
cotp4_HA.Contig85	pentanucleotide	19259	19268	10	5	AAATT	ATTTAATTTA
cotp4_HA.Contig85	dinucleotide	19379	19388	10	8	AT	TATATATATA
cotp4_HA.Contig85	pentanucleotide	20129	20143	15	10	AAATT	AATTTAATTTAATTT
cotp4_HA.Contig85	tetranucleotide	21449	21460	12	8	AAGT	CTTACTTACTTA
cotp4_HA.Contig85	pentanucleotide	24667	24676	10	5	AAAAC	TTGTTTTGTT
cotp4_HA.Contig85	trinucleotide	33424	33453	30	27	AAG	AAGAAGAAGAAGAAGAAGAAGAAGAAGAAG
cotp4_HA.Contig86	trinucleotide	6729	6743	15	12	AGG	GAGGAGGAGGAGGAG
cotp4_HA.Contig86	dinucleotide	6753	6762	10	8	AT	ATATATATAT
cotp4_HA.Contig86	trinucleotide	9342	9365	24	21	AAC	AACAACAACAACAACAACAACAAC
cotp4_HA.Contig86	dinucleotide	11681	11692	12	10	AT	TATATATATATA
cotp4_HA.Contig86	dinucleotide	14920	14941	22	20	AC	GTGTGTGTGTGTGTGTGTGTGT
cotp4_HA.Contig86	trinucleotide	21973	21984	12	9	AAG	GAAGAAGAAGAA
cotp4_HA.Contig86	pentanucleotide	24822	24842	20	9	AAAAG	CTTTTCTTTTCTTCTTCTTTT
cotp4_HA.Contig86	tetranucleotide	26833	26844	12	8	AATG	AATGAATGAATG
cotp4_HA.Contig86	pentanucleotide	29076	29085	10	5	AAATT	AATTAAATTA
cotp4_HA.Contig86	trinucleotide	31770	31784	15	12	AGG	GAGGAGGAGGAGGAG
cotp4_HA.Contig86	tetranucleotide	33325	33336	12	8	AAAG	AAAGAAAGAAAG
cotp4_HA.Contig86	pentanucleotide	34710	34719	10	5	AAGTC	AAGTCAAGTC
cotp4_HA.Contig86	pentanucleotide	34749	34758	10	5	AAATC	AAATCAAATC
cotp4_HA.Contig86	dinucleotide	37410	37419	10	8	AT	ATATATATAT
cotp4_HA.Contig86	pentanucleotide	38358	38383	25	14	AATAT	ATATAATATAATAGTAATATAATATA
cotp4_HA.Contig86	pentanucleotide	38930	38939	10	5	AAAAT	TTTATTTTAT
cotp4_HA.Contig86	dinucleotide	45880	45891	12	10	AC	ACACACACACAC
cotp4_HA.Contig86	trinucleotide	47540	47577	39	15	AAG	GAAGAAGAAGAAGAAGAAAAAAAAAAGAAGAAGAAGAA
cotp4_HA.Contig87	trinucleotide	8102	8113	12	9	AAC	CAACAACAACAA
cotp4_HA.Contig87	pentanucleotide	9318	9332	15	10	AAATT	TAAATTAAATTAAAT
cotp4_HA.Contig87	pentanucleotide	10717	10731	15	10	AAAAT	AAAATAAAATAAAAT
cotp4_HA.Contig87	dinucleotide	11632	11641	10	8	AT	TATATATATA
cotp4_HA.Contig87	tetranucleotide	14500	14518	20	9	AATT	AATTAATTAATAATTAATT
cotp4_HA.Contig87	pentanucleotide	15987	16001	15	10	AAAAT	TAAAATAAAATAAAA
cotp4_HA.Contig87	pentanucleotide	16204	16218	15	10	AAATT	TAATTTAATTTAATT
cotp4_HA.Contig87	tetranucleotide	18943	18966	24	20	AGGC	CCTGCCTGCCTGCCTGCCTGCCTG
cotp4_HA.Contig87	dinucleotide	19729	19757	30	14	AT	ATATATATATATGTAATATATATATATAT
cotp4_HA.Contig87	dinucleotide	20761	20780	20	18	AC	TGTGTGTGTGTGTGTGTGTG
cotp4_HA.Contig87	tetranucleotide	24623	24638	16	12	AAAG	AAAGAAAGAAAGAAAG
cotp4_HA.Contig87	tetranucleotide	24792	24807	16	12	AAAG	AAAGAAAGAAAGAAAG
cotp4_HA.Contig87	trinucleotide	27323	27337	15	12	AAG	AGAAGAAGAAGAAGA
cotp4_HA.Contig87	trinucleotide	27655	27672	18	15	AAG	GAAGAAGAAGAAGAAGAA
cotp4_HA.Contig87	tetranucleotide	30911	30926	16	12	AAAC	TGTTTGTTTGTTTGTT
cotp4_HA.Contig87	trinucleotide	32571	32582	12	9	AAG	GAAGAAGAAGAA
cotp4_HA.Contig87	dinucleotide	35719	35728	10	8	AT	ATATATATAT
cotp4_HA.Contig87	trinucleotide	44388	44402	15	12	AAT	TTATTATTATTATTA
cotp4_HA.Contig87	tetranucleotide	44725	44736	12	8	AAAT	AAATAAATAAAT
cotp4_HA.Contig87	tetranucleotide	45345	45356	12	8	AATC	ATTGATTGATTG
cotp4_HA.Contig87	pentanucleotide	47898	47907	10	5	AATTC	GAATTGAATT
cotp4_HA.Contig87	pentanucleotide	53753	53767	15	10	AAAAT	AAAATAAAATAAAAT
cotp4_HA.Contig87	dinucleotide	60839	60860	22	20	AG	CTCTCTCTCTCTCTCTCTCTCT
cotp4_HA.Contig87	trinucleotide	70603	70614	12	9	AAT	TTATTATTATTA
cotp4_HA.Contig87	pentanucleotide	71029	71043	15	10	AAAAG	AAGAAAAGAAAAGAA
cotp4_HA.Contig87	tetranucleotide	72437	72455	20	9	AAAT	ATTTATTTATTTTTTATTT
cotp4_HA.Contig87	tetranucleotide	73813	73824	12	8	AATC	TCAATCAATCAA
cotp4_HA.Contig87	tetranucleotide	75828	75843	16	12	AAAC	TTTGTTTGTTTGTTTG
cotp4_HA.Contig87	dinucleotide	77685	77696	12	10	AT	TATATATATATA

## Sheet: SSRs in CotP5_HA
Sequence ID	Repeat Type	SSR Start at	SSR End at	SSR length	Score	Motif	SSR sequence
cotp5_HA.Contig2	pentanucleotide	121	130	10	5	AAAAG	TTTTCTTTTC
cotp5_HA.Contig3	dinucleotide	6	17	12	10	AT	ATATATATATAT
cotp5_HA.Contig11	dinucleotide	173	184	12	10	AT	ATATATATATAT
cotp5_HA.Contig17	tetranucleotide	128	139	12	8	AAAT	AATAAATAAATA
cotp5_HA.Contig35	pentanucleotide	9	28	20	15	ACCCT	CCCTACCCTACCCTACCCTA
cotp5_HA.Contig40	pentanucleotide	364	373	10	5	CCCCG	GGGGCGGGGC
cotp5_HA.Contig50	pentanucleotide	147	156	10	5	AACTT	TTAAGTTAAG
cotp5_HA.Contig68	pentanucleotide	497	511	15	10	AAAAT	TAAAATAAAATAAAA
cotp5_HA.Contig68	pentanucleotide	714	728	15	10	AAATT	TAATTTAATTTAATT
cotp5_HA.Contig79	tetranucleotide	1062	1077	16	12	AAAC	AAACAAACAAACAAAC
cotp5_HA.Contig82	trinucleotide	1236	1247	12	9	AGG	TCCTCCTCCTCC
cotp5_HA.Contig83	dinucleotide	1604	1625	22	20	AG	AGAGAGAGAGAGAGAGAGAGAG
cotp5_HA.Contig84	trinucleotide	636	647	12	9	AAG	GAAGAAGAAGAA
cotp5_HA.Contig85	pentanucleotide	2498	2512	15	10	AAAAT	AAAATAAAATAAAAT
cotp5_HA.Contig85	trinucleotide	3081	3095	15	10	AAT	AATAATAATAATNAN
cotp5_HA.Contig85	trinucleotide	3245	3256	12	9	AAT	TAATAATAATAA
cotp5_HA.Contig87	dinucleotide	1183	1211	30	14	AT	ATATATATATATATTACATATATATATAT
cotp5_HA.Contig87	tetranucleotide	1971	1994	24	20	AGGC	AGGCAGGCAGGCAGGCAGGCAGGC
cotp5_HA.Contig87	tetranucleotide	2584	2595	12	8	AGGG	CCTCCCTCCCTC
cotp5_HA.Contig89	dinucleotide	391	410	20	18	AC	TGTGTGTGTGTGTGTGTGTG
cotp5_HA.Contig90	trinucleotide	1586	1603	18	15	AAG	TTCTTCTTCTTCTTCTTC
cotp5_HA.Contig90	trinucleotide	1918	1932	15	12	AAG	TTCTTCTTCTTCTTC
cotp5_HA.Contig91	tetranucleotide	2594	2609	16	12	AAAC	TTTGTTTGTTTGTTTG
cotp5_HA.Contig92	trinucleotide	2845	2856	12	9	AAT	TTATTATTATTA
cotp5_HA.Contig92	pentanucleotide	3271	3285	15	10	AAAAG	AAGAAAAGAAAAGAA
cotp5_HA.Contig93	dinucleotide	2693	2702	10	8	AT	TATATATATA
cotp5_HA.Contig94	dinucleotide	602	611	10	8	AT	ATATATATAT
cotp5_HA.Contig94	pentanucleotide	1511	1525	15	10	AAAAT	TTATTTTATTTTATT
cotp5_HA.Contig94	pentanucleotide	2912	2926	15	10	AAATT	ATTTAATTTAATTTA
cotp5_HA.Contig94	trinucleotide	4132	4143	12	9	AAC	TTGTTGTTGTTG
cotp5_HA.Contig95	tetranucleotide	1	12	12	8	AAAT	AAATAAATAAAT
cotp5_HA.Contig95	tetranucleotide	621	632	12	8	AATC	ATTGATTGATTG
cotp5_HA.Contig95	pentanucleotide	3174	3183	10	5	AATTC	GAATTGAATT
cotp5_HA.Contig96	dinucleotide	5492	5509	18	16	AG	AGAGAGAGAGAGAGAGAG
cotp5_HA.Contig96	tetranucleotide	5735	5746	12	8	AAAG	TTTCTTTCTTTC
cotp5_HA.Contig96	tetranucleotide	6581	6592	12	8	AAAT	AATAAATAAATA
cotp5_HA.Contig96	pentanucleotide	6593	6602	10	5	AATAT	ATAATATAAT
cotp5_HA.Contig96	tetranucleotide	7595	7610	16	12	AAAT	ATTTATTTATTTATTT
cotp5_HA.Contig97	pentanucleotide	3986	3995	10	5	AAAAT	TTTTATTTTA
cotp5_HA.Contig97	trinucleotide	5582	5593	12	9	ATC	GATGATGATGAT
cotp5_HA.Contig98	pentanucleotide	3695	3704	10	5	AAAAT	AAAATAAAAT
cotp5_HA.Contig98	dinucleotide	8936	8951	16	14	AT	TATATATATATATATA
cotp5_HA.Contig98	trinucleotide	10382	10393	12	9	AAC	TTGTTGTTGTTG
cotp5_HA.Contig98	pentanucleotide	11930	11939	10	5	AAACC	AACCAAACCA
cotp5_HA.Contig98	pentanucleotide	12377	12391	15	10	ACCGG	CCGGTCCGGTCCGGT
cotp5_HA.Contig98	pentanucleotide	12511	12525	15	10	CCCGG	GGCCCGGCCCGGCCC
cotp5_HA.Contig98	dinucleotide	14403	14416	14	12	AT	TATATATATATATA
cotp5_HA.Contig98	dinucleotide	14727	14740	14	12	AT	ATATATATATATAT
cotp5_HA.Contig99	trinucleotide	4929	4940	12	9	ACC	TGGTGGTGGTGG
cotp5_HA.Contig99	dinucleotide	8226	8237	12	10	AT	TATATATATATA
cotp5_HA.Contig99	pentanucleotide	15704	15723	20	8	AATCG	TCGAATCGAATCAAATCGAA
cotp5_HA.Contig99	pentanucleotide	16528	16542	15	10	AGGGG	GGGGAGGGGAGGGGA
cotp5_HA.Contig100	pentanucleotide	7643	7652	10	5	AAAAC	ACAAAACAAA
cotp5_HA.Contig100	tetranucleotide	10860	10871	12	8	AAGT	AGTAAGTAAGTA
cotp5_HA.Contig100	pentanucleotide	12180	12194	15	10	AAATT	AAATTAAATTAAATT
cotp5_HA.Contig100	dinucleotide	12934	12943	10	8	AT	ATATATATAT
cotp5_HA.Contig100	pentanucleotide	13050	13059	10	5	AAATT	AAATTAAATT
cotp5_HA.Contig100	trinucleotide	13255	13281	27	17	AAT	ATAATAATAACAATAATAATAATAATA
cotp5_HA.Contig100	tetranucleotide	15515	15526	12	8	AACC	CCAACCAACCAA
cotp5_HA.Contig100	trinucleotide	18793	18804	12	9	AAT	TAATAATAATAA
cotp5_HA.Contig100	dinucleotide	20134	20147	14	12	AT	ATATATATATATAT
cotp5_HA.Contig100	trinucleotide	20233	20244	12	9	ACC	CCACCACCACCA
cotp5_HA.Contig100	dinucleotide	22261	22270	10	8	AG	AGAGAGAGAG
cotp5_HA.Contig100	trinucleotide	22353	22364	12	9	AAG	AAGAAGAAGAAG
cotp5_HA.Contig100	dinucleotide	22669	22680	12	10	AG	AGAGAGAGAGAG
cotp5_HA.Contig100	dinucleotide	23169	23178	10	8	AC	TGTGTGTGTG
cotp5_HA.Contig100	dinucleotide	24721	24734	14	12	AT	TATATATATATATA
cotp5_HA.Contig100	pentanucleotide	24759	24778	20	15	AAAAT	ATAAAATAAAATAAAATAAA
cotp5_HA.Contig100	dinucleotide	25706	25721	16	14	AT	TATATATATATATATA
cotp5_HA.Contig100	dinucleotide	26427	26436	10	8	AT	ATATATATAT
cotp5_HA.Contig100	dinucleotide	27890	27901	12	10	AT	ATATATATATAT
cotp5_HA.Contig100	tetranucleotide	28335	28350	16	12	ATCC	GATGGATGGATGGATG
cotp5_HA.Contig100	tetranucleotide	29311	29322	12	8	AAAG	GAAAGAAAGAAA
