# Supplementary material for: BAC-Pool Sequencing and Analysis of Large Segments of A12 and D12 Homoeologous Chromosomes in Upland Cotton
Source: PLoS One. 2013 Oct 8;8(10):e76757. doi: 10.1371/journal.pone.0076757 (PMC3792896; doi:10.1371/journal.pone.0076757)
Supplement: File S5 — Comparative summary of unigene and marker information from A12 and D12 physical map with Ctg-3301 and Ctg-465 sequence assembly respectively. (XLSX) [file pone.0076757.s005.xlsx]

## Sheet: Repeat Elements in BAC-pools
	Ctg-465			Ctg-3301
	Pool-1	Pool-2	Pool-3	Pool-4	Pool-5
Total Length	241782 bp	275267 bp	218525 bp	203770 bp	189133 bp
GC%	0.3531	0.3354	0.3549	0.337	0.3583
Total Repeat Length	26429 (10.93%)	17056 bp (6.20%)	18525 bp (8.48%)	17772 bp (8.72%)	17661 bp ( 9.34 %)
No. Retroelements	24	16	14	12	8
L1/CIN4	544 bp (0.22%)	544 bp (0.20%)	905 bp (0.41%)	217 bp (0.11%)
Ty1/Copia	7474 bp (3.09%)	4572 bp (1.66%)	5291 bp (2.42%)	9668 bp (4.74%)	6295 bp (3.33%)
Gypsy/DIRS1	10571 bp (4.37%)	4085 bp (1.48%)	4796 bp (2.19%)	2584 bp (1.27%)
DNA transposons	424 bp (0.18%)	368 bp (0.13%)	472 bp (0.22%)	129 bp (0.06%)	129 bp (0.07%)
Simple Repeats	648 bp (0.27%)	624 bp (0.23%)	498 bp (0.23%)	465 bp (0.23%)	746 bp (0.39%)
Low complexity Regions	6768 bp (2.80%)	6863 bp (2.49%)	6563 bp (3.00%)	4709 bp (2.31%)	10491 bp (5.55%)

## Sheet: New SSRs mapped
Ctg-465			Ctg-3301
Pool-1	Pool-2	Pool-3	Pool-4	Pool-5
Gh17	Gh17	NAU3610	BNL3811	NAU3139
MUSB0347			Gh365
STV076			MUSB0498
			NAU3139
			NAU3416
			NAU5273

## Sheet: CMD SSR comparison
CMD SSR markers mapped to the contigs in Ctg-465 and Ctg-3301
Ctg-465			Ctg-3301
Pool-1 HA	Pool-2 HA	Pool-3 HA	Pool-4 HA	Pool-5 HA
Gh17	Gh17	NAU3610	BNL3811	NAU3139
MUSB0347			Gh365
STV076			MUSB0498
			NAU3139
			NAU3416
			NAU5273

## Sheet: Mapped Unigene info in Ctg-3301
Ctg-3301 anchored unigene/markers information in hybrid pool assemblies
	Pool-4 HA		Pool-5 HA
	Unigene Sequene ID	Marker Info	Unigene Sequene ID	Marker Info
SCWD
1	Cotton12_27151_01	CBV030B16	Cotton12_23684_01	CBV076L20
2	Cotton12_23684_01	CBV076L20
Non-Fiber
1	Cotton12_13170_01	coau0002I14	Cotton12_00070_05	PAR0244
2	Cotton12_40204_01	CBV089O22	Cotton12_13170_01	coau0002I14
3	Cotton12_14283_01	max031L01	Cotton12_30319_01	max031L01
4	Cotton12_39903_01	CBV076L20
5	Cotton12_32355_01	CBV076L20
6	Cotton12_37306_01	CBV089O22
7	Cotton12_04728_01	max031L01
8	Cotton12_01338_01	CBV076L20
9	Cotton12_26567_01	max038A08
10	Cotton12_37862_01	CBV076L20
11	Cotton12_12260_01	CBV089O22
Elongation
1	Cotton12_13170_01	coau0002I14	Cotton12_01230_01	max020D16
2			Cotton12_13170_01	coau0002I14
3			Cotton12_14500_02	GA__Ec0022H11
4			Cotton12_22123_01	PAR0565
Initiation
1	Cotton12_13170_01	coau0002I14	Cotton12_00070_05	PAR0244
2	Cotton12_41674_01	CBV031A06	Cotton12_13170_01	coau0002I14
3	Cotton12_08572_01	CBV089O22	Cotton12_08572_01	CBV089O22
4	Cotton12_27057_01	CBV076L20
Total Fiber
1	Cotton12_08572_01	CBV089O22	Cotton12_00070_05	PAR0244
2	Cotton12_13170_01	coau0002I14	Cotton12_01230_01	max020D16
3	Cotton12_23684_01	CBV076L20	Cotton12_08572_01	CBV089O22
4	Cotton12_27057_01	CBV076L20	Cotton12_13170_01	coau0002I14
5	Cotton12_27151_01	CBV030B16	Cotton12_14500_02	GA__Ec0022H11
6	Cotton12_41674_01	CBV031A06	Cotton12_22123_01	PAR0565
7			Cotton12_23684_01	CBV076L20
Total Unigene
1	Cotton12_01338_01	CBV076L20	Cotton12_00070_05	PAR0244
2	Cotton12_04728_01	max031L01	Cotton12_01230_01	max020D16
3	Cotton12_08572_01	CBV089O22	Cotton12_08572_01	CBV089O22
4	Cotton12_12260_01	CBV089O22	Cotton12_13170_01	coau0002I14
5	Cotton12_13170_01	coau0002I14	Cotton12_14500_02	GA__Ec0022H11
6	Cotton12_14283_01	max031L01	Cotton12_22123_01	PAR0565
7	Cotton12_23684_01	CBV076L20	Cotton12_23684_01	CBV076L20
8	Cotton12_26567_01	max038A08	Cotton12_30319_01	max031L01
9	Cotton12_27057_01	CBV076L20
10	Cotton12_27151_01	CBV030B16
11	Cotton12_32355_01	CBV076L20
12	Cotton12_37306_01	CBV089O22
13	Cotton12_37862_01	CBV076L20
14	Cotton12_39903_01	CBV076L20
15	Cotton12_40204_01	CBV089O22
16	Cotton12_41674_01	CBV031A06

## Sheet: Mapped Unigene info in Ctg-465
Ctg-465 anchored unigene/marker information in 454-assemblies
	Pool1-HA		Pool2-HA		Pool3-HA
	Unigene Sequene ID	Marker Info	Unigene Sequene ID	Marker Info	Unigene Sequene ID	Marker Info
SCWD
1	Cotton12_38664_01	Gate1CD11	0		0
Non-Fiber
1	Cotton12_38259_01	Gate1CD11	Cotton12_37160_01	CBV003F01	0
2	Cotton12_01151_02	Gate1CD11	Cotton12_15230_01	PAR04A05
3	Cotton12_13711_01	Gate1CD11
4	Cotton12_11601_01	Coau2O24
5	Cotton12_18624_01	Gate1CD11
6	Cotton12_02612_01	Gate1CD11
7	Cotton12_37160_01	CBV003F01
8	Cotton12_27058_01	Gate1CD11
9	Cotton12_10806_01	Gate1CD11
10	Cotton12_13151_01	Gate1CD11
11	Cotton12_05593_01	Gate1CD11
12	Cotton12_19262_01	Gate1CD11
13	Cotton12_06349_01	Gate1CD11
14	Cotton12_16295_01	Gate1CD11
15	Cotton12_10722_01	Gate1CD11
Elongation
1	Cotton12_36715_01	Gate1CD11	Cotton12_07054_01	Gate1CD11	Cotton12_07054_01	Gate1CD11
2	Cotton12_01151_02	Gate1CD11	Cotton12_15230_01	PAR04A05
3	Cotton12_13711_01	Gate1CD11
4	Cotton12_11601_01	Coau2O24
5	Cotton12_18624_01	Gate1CD11
6	Cotton12_03392_01	Gate1CD11
7	Cotton12_17595_01	Gate1CD11
8	Cotton12_02612_01	Gate1CD11
9	Cotton12_31254_01	Gate1CD11
10	Cotton12_34113_01	Gate1CD11
11	Cotton12_00223_02	Gate1CD11
12	Cotton12_10806_01	Gate1CD11
13	Cotton12_07054_01	Gate1CD11
14	Cotton12_26286_01	Gate1CD11
15	Cotton12_01968_01	Gate1CD11
16	Cotton12_13151_01	Gate1CD11
17	Cotton12_25597_01	Gate1CD11
18	Cotton12_05593_01	Gate1CD11
19	Cotton12_19262_01	Gate1CD11
20	Cotton12_35680_01	Gate1CD11
21	Cotton12_31832_01	Gate1CD11
22	Cotton12_06349_01	Gate1CD11
23	Cotton12_16295_01	Gate1CD11
24	Cotton12_10722_01	Gate1CD11
Initiation
1	Cotton12_13711_01	Gate1CD11	Cotton12_07054_01	Gate1CD11	Cotton12_07054_01	Gate1CD11
2	Cotton12_39302_01	Gate1CD11	Cotton12_15230_01	PAR04A05
3	Cotton12_25833_01	Gate1CD11
4	Cotton12_18624_01	Gate1CD11
5	Cotton12_13866_01	Gate1CD11
6	Cotton12_00223_02	Gate1CD11
7	Cotton12_10806_01	Gate1CD11
8	Cotton12_07054_01	Gate1CD11
9	Cotton12_05438_01	Gate1CD11
10	Cotton12_34218_01	Gate1CD11
11	Cotton12_01968_01	Gate1CD11
12	Cotton12_05593_01	Gate1CD11
13	Cotton12_19262_01	Gate1CD11
14	Cotton12_06349_01	Gate1CD11
15	Cotton12_16295_01	Gate1CD11
16	Cotton12_10722_01	Gate1CD11
Total Fiber
1	Cotton12_36715_01	Gate1CD11	Cotton12_07054_01	Gate1CD11	Cotton12_07054_01	Gate1CD11
2	Cotton12_01151_02	Gate1CD11	Cotton12_15230_01	PAR04A05
3	Cotton12_13711_01	Gate1CD11
4	Cotton12_39302_01	Gate1CD11
5	Cotton12_11601_01	Coau2O24
6	Cotton12_25833_01	Gate1CD11
7	Cotton12_18624_01	Gate1CD11
8	Cotton12_03392_01	Gate1CD11
9	Cotton12_17595_01	Gate1CD11
10	Cotton12_02612_01	Gate1CD11
11	Cotton12_31254_01	Gate1CD11
12	Cotton12_13866_01	Gate1CD11
13	Cotton12_34113_01	Gate1CD11
14	Cotton12_38664_01	Gate1CD11
15	Cotton12_00223_02	Gate1CD11
16	Cotton12_10806_01	Gate1CD11
17	Cotton12_07054_01	Gate1CD11
18	Cotton12_26286_01	Gate1CD11
19	Cotton12_05438_01	Gate1CD11
20	Cotton12_34218_01	Gate1CD11
21	Cotton12_01968_01	Gate1CD11
22	Cotton12_13151_01	Gate1CD11
23	Cotton12_25597_01	Gate1CD11
24	Cotton12_05593_01	Gate1CD11
25	Cotton12_19262_01	Gate1CD11
26	Cotton12_35680_01	Gate1CD11
27	Cotton12_31832_01	Gate1CD11
28	Cotton12_06349_01	Gate1CD11
29	Cotton12_16295_01	Gate1CD11
30	Cotton12_10722_01	Gate1CD11
Total Unigene
1	Cotton12_00223_02	Gate1CD11	Cotton12_07054_01	Gate1CD11	Cotton12_07054_01	Gate1CD11
2	Cotton12_01151_02	Gate1CD11	Cotton12_15230_01	PAR04A05
3	Cotton12_01968_01	Gate1CD11	Cotton12_37160_01	CBV003F01
4	Cotton12_02612_01	Gate1CD11
5	Cotton12_03392_01	Gate1CD11
6	Cotton12_05438_01	Gate1CD11
7	Cotton12_05593_01	Gate1CD11
8	Cotton12_06349_01	Gate1CD11
9	Cotton12_07054_01	Gate1CD11
10	Cotton12_10722_01	Gate1CD11
11	Cotton12_10806_01	Gate1CD11
12	Cotton12_11601_01	Coau2O24
13	Cotton12_13151_01	Gate1CD11
14	Cotton12_13711_01	Gate1CD11
15	Cotton12_13866_01	Gate1CD11
16	Cotton12_16295_01	Gate1CD11
17	Cotton12_17595_01	Gate1CD11
18	Cotton12_18624_01	Gate1CD11
19	Cotton12_19262_01	Gate1CD11
20	Cotton12_25597_01	Gate1CD11
21	Cotton12_25833_01	Gate1CD11
22	Cotton12_26286_01	Gate1CD11
23	Cotton12_27058_01	Gate1CD11
24	Cotton12_31254_01	Gate1CD11
25	Cotton12_31832_01	Gate1CD11
26	Cotton12_34113_01	Gate1CD11
27	Cotton12_34218_01	Gate1CD11
28	Cotton12_35680_01	Gate1CD11
29	Cotton12_36715_01	Gate1CD11
30	Cotton12_37160_01	CBV003F01
31	Cotton12_38259_01	Gate1CD11
32	Cotton12_38664_01	Gate1CD11
33	Cotton12_39302_01	Gate1CD11
