# Supplementary material for: BAC-Pool Sequencing and Analysis of Large Segments of A12 and D12 Homoeologous Chromosomes in Upland Cotton
Source: PLoS One. 2013 Oct 8;8(10):e76757. doi: 10.1371/journal.pone.0076757 (PMC3792896; doi:10.1371/journal.pone.0076757)
Supplement: File S7 — Comparative homology & syntenic region summary of BAC-pool sequence assemblies with Arabidopsis and G. raimondii genomes. (XLSX) [file pone.0076757.s007.xlsx]

## Sheet: Ctg-3301 HA vs Arabidopsis
Contig 3301	Clone	Coverage in Arabidopsis genome	Gene Annotation	Description
Pool-4	CBV101N18	72.87Kb in Chr-1	Chr1: AT1G19440	3-KETOACYL-COA SYNTHASE 4, F18O14.21, F18O14_21, KCS4; Encodes KCS4, a member of the 3-ketoacyl-CoA synthase family involved in the biosynthesis of VLCFA (very long chain fatty acids).
	CBV103A21		Chr1: AT1G19480	HhH-GPD base excision DNA repair family protein; similar to HhH-GPD base excision DNA repair family protein [Arabidopsis thaliana] (TAIR:AT1G75230.1); similar to hypothetical protein [Vitis vinifera] (GB:CAN72984.1); contains InterPro domain DNA glycosylase; (InterPro:IPR011257); contains InterPro domain HhH-GPD; (InterPro:IPR003265)
	CBV056O13		Chr1: AT1G19510 (Partial)	myb family transcription factor; similar to myb family transcription factor [Arabidopsis thaliana] (TAIR:AT1G75250.2); similar to unnamed protein product [Vitis vinifera] (GB:CAO47617.1); contains InterPro domain Molecular chaperone, heat shock protein, Hsp40, DnaJ (InterPro:IPR015609); contains InterPro domain SANT, DNA-binding; (InterPro:IPR001005); contains InterPro domain Homeodomain-like (In…
	CBV102M21		Chr1: AT1G19530 (Partial)	N-terminal protein myristoylation, cellular component unknown, molecular function unknown
			Chr1: AT1G19600	pfkB-type carbohydrate kinase family protein; similar to pfkB-type carbohydrate kinase family protein [Arabidopsis thaliana] (TAIR:AT4G27600.1); similar to unknown [Populus trichocarpa] (GB:ABK95067.1); contains InterPro domain Carbohydrate/purine kinase (InterPro:IPR011611)
			Chr1: AT1G19640	Encodes a S-adenosyl-L-methionine:jasmonic acid carboxyl methyltransferase that catalyzes the formation of methyljasmonate from jasmonic acid. Its expression is induced in response to wounding or methyljasmonate treatment
			Chr1: AT1G19650	SEC14 cytosolic factor, putative / phosphoglyceride transfer protein, putative; similar to SEC14 cytosolic factor, putative / phosphatidylinositol transfer-like protein, putative [Arabidopsis thaliana] (TAIR:AT1G75370.1); similar to unnamed protein product [Vitis vinifera] (GB:CAO61112.1); similar to unnamed protein product [Vitis vinifera] (GB:CAO47586.1); similar to phosphatidylinositol transfe…
			Chr1: AT1G19660	wound-responsive family protein; similar to wound-responsive protein-related [Arabidopsis thaliana] (TAIR:AT1G75380.3); similar to wound-responsive protein-related [Arabidopsis thaliana] (TAIR:AT1G75380.1); similar to wound-responsive protein-related [Arabidopsis thaliana] (TAIR:AT1G75380.2); similar to hypothetical protein [Vitis vinifera] (GB:CAN76215.1); contains InterPro domain Protein of unk…
		25.39Kb in Chr-4	Chr4: AT4G34510	3-KETOACYL-COA SYNTHASE 17, KCS17, T4L20.90, T4L20_90; Encodes KCS17, a member of the 3-ketoacyl-CoA synthase family involved in the biosynthesis of VLCFA (very long chain fatty acids).
			Chr4: AT4G34520	Encodes KCS18, a member of the 3-ketoacyl-CoA synthase family involved in the biosynthesis of VLCFA (very long chain fatty acids).
			Chr4: AT4G34580	transporter; similar to SEC14 cytosolic factor family protein / phosphoglyceride transfer family protein [Arabidopsis thaliana] (TAIR:AT2G16380.1); similar to unnamed protein product [Vitis vinifera] (GB:CAO48321.1); contains InterPro domain Cellular retinaldehyde-binding/triple function, C-terminal (InterPro:IPR001251); contains InterPro domain Cellular retinaldehyde binding/alpha-tocopherol tra…
Pool-5	CBV103L18	13.01Kb in Chr-1	Chr1: AT1G44970	peroxidase, putative; Identical to Peroxidase 9 precursor (PER9) [Arabidopsis Thaliana] (GB:Q96512;GB:Q9LPD4); similar to peroxidase, putative [Arabidopsis thaliana] (TAIR:AT2G18150.1); similar to unnamed protein product [Vitis vinifera] (GB:CAO61096.1); contains InterPro domain Plant peroxidase; (InterPro:IPR000823); contains InterPro domain Haem peroxidase; (InterPro:IPR010255); contains InterP…
	CBV123K05		Chr1: AT1G45000	26S proteasome regulatory complex subunit p42D, putative; similar to RPT4A (regulatory particle triple-A 4A), ATPase [Arabidopsis thaliana] (TAIR:AT5G43010.1); similar to unknown [Populus trichocarpa] (GB:ABK93592.1); similar to 26S proteasome AAA-ATPase subunit RPT4a [Solanum tuberosum] (GB:BAC23035.1); similar to hypothetical protein [Vitis vinifera] (GB:CAN75568.1); contains InterPro domain AA…
	CBV198M14		Chr1: AT1G45010 (Partial)	similar to unknown protein [Arabidopsis thaliana] (TAIR:AT1G35180.1); similar to Os01g0262500 [Oryza sativa (japonica cultivar-group)] (GB:NP_001042652.1); similar to unknown protein [Oryza sativa (japonica cultivar-group)] (GB:BAD81243.1); contains InterPro domain TRAM, LAG1 and CLN8 homology; (InterPro:IPR006634)

## Sheet: Ctg-465 HA vs Arabidopsis  
Contig 465	Clone	Coverage in Arabidopsis genome	Gene Annotation	Description
Pool-1 HA	CBV064M05	1.3Kb in Chr-1	Chr1: AT1G60470	ATGOLS4 (ARABIDOPSIS THALIANA GALACTINOL SYNTHASE 4); transferase, transferring glycosyl groups / transferase, transferring hexosyl groups; similar to ATGOLS7 (ARABIDOPSIS THALIANA GALACTINOL SYNTHASE 7), transferase, transferring glycosyl groups / transferase, transferring hexosyl groups [Arabidopsis thaliana] (TAIR:AT1G60450.1); similar to unknown [Populus trichocarpa] (GB:ABK93731.1); contains…
	CBV133F04	746bp in Chr-1	Chr1: CNS
	CBV165G03	888bp in Chr-1	Chr1: AT1G70490	A member of ARF GTPase family. A thaliana has 21 members of this family, known to be essential for vesicle coating and uncoating and functions in GTP-binding. Gene encoding ADP-ribosylation factor and similar to other ARFs and ARF-like proteins. The gene is shown to play a role in cell division, cell expansion and cellulose production using antisense construct.
	CBV103I14
Pool-2 HA	CBV004P17	13.17Kb in Chr-1	Chr1: AT1G54450	calcium-binding EF-hand family protein; similar to calcium-binding EF hand family protein [Arabidopsis thaliana] (TAIR:AT5G28900.1); similar to calcium-binding EF hand family protein, putative / protein phosphatase 2A 62 kDa B'' regulatory subunit, putative [Arabidopsis thaliana] (TAIR:AT5G44090.1); similar to calcium-binding EF hand family protein [Arabidopsis thaliana] (TAIR:AT5G28850.2); simil…
	CBV188K21	21.59Kb in Chr-3	Chr3: AT3G04480	endoribonuclease; similar to unnamed protein product [Vitis vinifera] (GB:CAO44678.1); similar to hypothetical protein OsJ_008513 [Oryza sativa (japonica cultivar-group)] (GB:EAZ25030.1); similar to endoribonuclease L-PSP family protein-like [Oryza sativa (japonica cultivar-group)] (GB:BAD21586.1); contains InterPro domain Protein of unknown function DUF71, ATP-binding region (InterPro:IPR002761)…
	CBV015C19	3035bp in Chr-3	Chr3: CNS
	CBV155K01
Pool-3 HA	CBV031N01	7424bp in Chr-3	Chr3: AT3G04470	similar to ankyrin repeat family protein [Arabidopsis thaliana] (TAIR:AT1G04780.1); similar to Os02g0810100 [Oryza sativa (japonica cultivar-group)] (GB:NP_001048467.1); similar to hypothetical protein [Oryza sativa (japonica cultivar-group)] (GB:BAC80109.1); contains InterPro domain Ankyrin; (InterPro:IPR002110)
	CHE006G16		Chr3: AT3G04480	endoribonuclease; similar to unnamed protein product [Vitis vinifera] (GB:CAO44678.1); similar to hypothetical protein OsJ_008513 [Oryza sativa (japonica cultivar-group)] (GB:EAZ25030.1); similar to endoribonuclease L-PSP family protein-like [Oryza sativa (japonica cultivar-group)] (GB:BAD21586.1); contains InterPro domain Protein of unknown function DUF71, ATP-binding region (InterPro:IPR002761)…
	CBV076H08	3465bp in Chr-3	Chr3: CNS
	CBV176F03

## Sheet: Ctg-3301 HA vs G. raimondii
Start Ref1	End Ref1	Start Qry2	End Qry2	Len Ref1	Len Qry2	% IDTY	Len Ref	Len Qry	Cov Ref	Cov Qry	Ref ID	Qry ID
1	372	8191802	8192169	372	368	85.68	377	62471791	98.67	0	CotP4_HA.Contig80	scaffold_10	11450
5441	10989	21022148	21016600	5549	5549	94.82	20007	62471791	27.74	0.01	CotP4_HA.Contig84	scaffold_10
15580	16313	31653537	31654270	734	734	96.48	21062	62471791	3.48	0	CotP5_HA.Contig99	scaffold_10
8018	8946	39915604	39916547	929	944	85.44	8976	62471791	10.35	0	CotP5_HA.Contig96	scaffold_10
2334	4062	45577790	45576069	1729	1722	80.13	80155	62471791	2.16	0	CotP4_HA.Contig87	scaffold_10
4584	5285	51830628	51831331	702	704	96.59	5322	62471791	13.19	0	CotP5_HA.Contig93	scaffold_10
32411	33834	51832056	51830628	1424	1429	96.78	80155	62471791	1.78	0	CotP4_HA.Contig87	scaffold_10
8016	10989	17583234	17580244	2974	2991	91.03	20007	62473744	14.86	0	CotP4_HA.Contig84	scaffold_11	7216
1	304	21707804	21708107	304	304	90.85	306	62473744	99.35	0	CotP4_HA.Contig50	scaffold_11
64416	66099	25874011	25875695	1684	1685	80.33	80155	62473744	2.1	0	CotP4_HA.Contig87	scaffold_11
35101	36785	25875695	25874011	1685	1685	80.22	39175	62473744	4.3	0	CotP5_HA.Contig100	scaffold_11
4343	4894	57052475	57053025	552	551	88.11	20007	62473744	2.76	0	CotP4_HA.Contig84	scaffold_11
1	225	5528531	5528309	225	223	90.31	227	49920298	99.12	0	CotP4_HA.Contig38	scaffold_12	2029
16232	16822	7830225	7830817	591	593	95.29	21062	49920298	2.81	0	CotP5_HA.Contig99	scaffold_12
10092	11306	37478013	37476801	1215	1213	97.78	11627	49920298	10.45	0	CotP5_HA.Contig97	scaffold_12
672	1233	2970187	2969632	562	556	78.48	3296	68880640	17.05	0	CotP5_HA.Contig72	scaffold_13	6266
63025	64356	2970963	2969632	1332	1332	76.95	80155	68880640	1.66	0	CotP4_HA.Contig87	scaffold_13
2983	3245	13334416	13334154	263	263	94.32	20007	68880640	1.31	0	CotP4_HA.Contig84	scaffold_13
1293	2568	46761361	46762638	1276	1278	80.67	3296	68880640	38.71	0	CotP5_HA.Contig72	scaffold_13
3	717	54090005	54090701	715	697	90.24	1488	68880640	48.05	0	CotP5_HA.Contig82	scaffold_13
1	210	55166477	55166266	210	212	93.46	210	68880640	100	0	CotP4_HA.Contig41	scaffold_13
1	431	55166882	55167311	431	430	96.07	431	68880640	100	0	CotP4_HA.Contig24	scaffold_13
7	235	55169670	55169443	229	228	90.95	235	68880640	97.45	0	CotP4_HA.Contig33	scaffold_13
1	253	55203778	55204028	253	251	94.88	253	68880640	100	0	CotP4_HA.Contig51	scaffold_13
3	452	55204305	55204750	450	446	91.11	452	68880640	99.56	0	CotP4_HA.Contig43	scaffold_13
1	368	55229339	55228976	368	364	90.05	377	68880640	97.61	0	CotP4_HA.Contig80	scaffold_13
12529	12749	67389308	67389516	221	209	87.39	15854	68880640	1.39	0	CotP5_HA.Contig98	scaffold_13
3326	4679	6256	4903	1354	1354	95.79	47579	7090	2.85	19.1	CotP4_HA.Contig86	scaffold_500
4889	6197	46743844	46745152	1309	1309	95.03	20007	57170170	6.54	0	CotP4_HA.Contig84	scaffold_8	1849
1	541	51717148	51716609	541	540	97.78	1488	57170170	36.36	0	CotP5_HA.Contig82	scaffold_8
16821	21062	15382552	15378319	4242	4234	99.06	21062	57240885	20.14	0.01	CotP5_HA.Contig99	scaffold_9	317220
4	10091	15398006	15408087	10088	10082	97.62	11627	57240885	86.76	0.02	CotP5_HA.Contig97	scaffold_9
1	15578	15398030	15382544	15578	15487	97.5	21062	57240885	73.96	0.03	CotP5_HA.Contig99	scaffold_9
1	2603	15410696	15408083	2603	2614	96.53	2719	57240885	95.73	0	CotP5_HA.Contig78	scaffold_9
1464	1819	15411055	15410700	356	356	97.75	1819	57240885	19.57	0	CotP5_HA.Contig64	scaffold_9
1	1471	15424074	15422608	1471	1467	97.15	1819	57240885	80.87	0	CotP5_HA.Contig64	scaffold_9
1	12344	15424076	15436467	12344	12392	96.79	15854	57240885	77.86	0.02	CotP5_HA.Contig98	scaffold_9
12756	15854	15436469	15439524	3099	3056	95.96	15854	57240885	19.55	0.01	CotP5_HA.Contig98	scaffold_9
1	5299	15439539	15444785	5299	5247	96.88	8976	57240885	59.04	0.01	CotP5_HA.Contig96	scaffold_9
5458	7497	15444901	15446934	2040	2034	96.63	8976	57240885	22.73	0	CotP5_HA.Contig96	scaffold_9
7518	8899	15453947	15455342	1382	1396	95.92	8976	57240885	15.4	0	CotP5_HA.Contig96	scaffold_9
1	14869	15457586	15472322	14869	14737	96.23	37062	57240885	40.12	0.03	CotP4_HA.Contig85	scaffold_9
17447	34392	15472322	15455504	16946	16819	96.48	39175	57240885	43.26	0.03	CotP5_HA.Contig100	scaffold_9
15040	29584	15472418	15486764	14545	14347	97.02	37062	57240885	39.25	0.03	CotP4_HA.Contig85	scaffold_9
29616	36403	15486759	15493522	6788	6764	98.39	37062	57240885	18.32	0.01	CotP4_HA.Contig85	scaffold_9
1	17277	15489463	15472418	17277	17046	97.25	39175	57240885	44.1	0.03	CotP5_HA.Contig100	scaffold_9
1	911	15491604	15490692	911	913	99.02	919	57240885	99.13	0	CotP5_HA.Contig75	scaffold_9
1	1384	15493102	15491714	1384	1389	97.28	1413	57240885	97.95	0	CotP5_HA.Contig74	scaffold_9
426	1179	15493519	15492766	754	754	86.46	1408	57240885	53.55	0	CotP5_HA.Contig65	scaffold_9
36395	37062	15494130	15494796	668	667	91.45	37062	57240885	1.8	0	CotP4_HA.Contig85	scaffold_9
41	430	15494504	15494130	390	375	93.85	1408	57240885	27.7	0	CotP5_HA.Contig65	scaffold_9
4763	6538	15494794	15496579	1776	1786	96.59	80155	57240885	2.22	0	CotP4_HA.Contig87	scaffold_9
2	340	15494797	15494451	339	347	89.44	340	57240885	99.71	0	CotP5_HA.Contig38	scaffold_9
5	220	15495720	15495935	216	216	97.69	220	57240885	98.18	0	CotP5_HA.Contig31	scaffold_9
6721	33532	15496578	15523031	26812	26454	95.21	80155	57240885	33.45	0.05	CotP4_HA.Contig87	scaffold_9
15	520	15496579	15496068	506	512	96.68	520	57240885	97.31	0	CotP5_HA.Contig76	scaffold_9
2528	5483	15499579	15496622	2956	2958	98.48	5483	57240885	53.91	0.01	CotP5_HA.Contig94	scaffold_9
1	2501	15501996	15499534	2501	2463	94.34	5483	57240885	45.61	0	CotP5_HA.Contig94	scaffold_9
1	1514	15503688	15502192	1514	1497	98.08	1514	57240885	100	0	CotP5_HA.Contig81	scaffold_9
1	277	15505278	15505016	277	263	91.4	278	57240885	99.64	0	CotP5_HA.Contig62	scaffold_9
183	1024	15505419	15506330	842	912	84.79	1279	57240885	65.83	0	CotP5_HA.Contig68	scaffold_9
4	2308	15505884	15508189	2305	2306	92.09	2436	57240885	94.62	0	CotP5_HA.Contig88	scaffold_9
1	3057	15510099	15513120	3057	3022	97	3084	57240885	99.12	0.01	CotP5_HA.Contig89	scaffold_9
284	2330	15510387	15508375	2047	2013	94.31	3003	57240885	68.17	0	CotP5_HA.Contig87	scaffold_9
3	434	15514663	15515089	432	427	95.83	437	57240885	98.86	0	CotP5_HA.Contig67	scaffold_9
25	908	15515125	15516024	884	900	90.08	1398	57240885	63.23	0	CotP5_HA.Contig70	scaffold_9
1	2271	15518792	15516588	2271	2205	93.59	2295	57240885	98.95	0	CotP5_HA.Contig90	scaffold_9
108	1211	15521392	15520293	1104	1100	97.19	1225	57240885	90.12	0	CotP5_HA.Contig79	scaffold_9
1	1226	15521449	15522682	1226	1234	96.77	1497	57240885	81.9	0	CotP5_HA.Contig84	scaffold_9
34756	36349	15523028	15524473	1594	1446	84.26	80155	57240885	1.99	0	CotP4_HA.Contig87	scaffold_9
2073	3666	15524473	15523028	1594	1446	84.38	5322	57240885	29.95	0	CotP5_HA.Contig93	scaffold_9
36414	49130	15525044	15537823	12717	12780	96.16	80155	57240885	15.87	0.02	CotP4_HA.Contig87	scaffold_9
1	2008	15527038	15525044	2008	1995	93.65	5322	57240885	37.73	0	CotP5_HA.Contig93	scaffold_9
1	1346	15527707	15529066	1346	1360	94.87	1634	57240885	82.37	0	CotP5_HA.Contig73	scaffold_9
14	866	15529854	15528994	853	861	97.33	1415	57240885	60.28	0	CotP5_HA.Contig46	scaffold_9
1	218	15530428	15530218	218	211	96.33	221	57240885	98.64	0	CotP5_HA.Contig15	scaffold_9
636	1571	15531778	15530844	936	935	96.69	1574	57240885	59.47	0	CotP5_HA.Contig66	scaffold_9
1	1222	15533018	15531681	1222	1338	87.86	1222	57240885	100	0	CotP5_HA.Contig80	scaffold_9
1	4406	15533458	15537823	4406	4366	96.67	5087	57240885	86.61	0.01	CotP5_HA.Contig95	scaffold_9
49124	51057	15538620	15540567	1934	1948	97.19	80155	57240885	2.41	0	CotP4_HA.Contig87	scaffold_9
4408	5077	15538628	15539297	670	670	99.7	5087	57240885	13.17	0	CotP5_HA.Contig95	scaffold_9
26	532	15540069	15540567	507	499	94.89	1023	57240885	49.56	0	CotP5_HA.Contig71	scaffold_9
51103	61452	15540854	15551134	10350	10281	97.6	80155	57240885	12.91	0.02	CotP4_HA.Contig87	scaffold_9
578	1023	15540854	15541299	446	446	97.53	1023	57240885	43.6	0	CotP5_HA.Contig71	scaffold_9
1	448	15541211	15541643	448	433	94.44	448	57240885	100	0	CotP5_HA.Contig42	scaffold_9
681	2712	15541685	15543658	2032	1974	93.72	3266	57240885	62.22	0	CotP5_HA.Contig85	scaffold_9
1	1377	15544926	15543550	1377	1377	97.9	1385	57240885	99.42	0	CotP5_HA.Contig77	scaffold_9
30	470	15546781	15546341	441	441	93.42	1382	57240885	31.91	0	CotP5_HA.Contig55	scaffold_9
1	407	15548134	15547731	407	404	98.77	410	57240885	99.27	0	CotP5_HA.Contig43	scaffold_9
180	2200	15550336	15548348	2021	1989	95.36	2292	57240885	88.18	0	CotP5_HA.Contig86	scaffold_9
66823	67697	15551130	15551978	875	849	95.89	80155	57240885	1.09	0	CotP4_HA.Contig87	scaffold_9
1012	1981	15551134	15550137	970	998	94.19	2229	57240885	43.52	0	CotP5_HA.Contig83	scaffold_9
102	436	15551459	15551130	335	330	96.42	2229	57240885	15.03	0	CotP5_HA.Contig83	scaffold_9
67693	80155	15563069	15575500	12463	12432	97.39	80155	57240885	15.55	0.02	CotP4_HA.Contig87	scaffold_9
1	3647	15563133	15566772	3647	3640	96.05	3677	57240885	99.18	0.01	CotP5_HA.Contig92	scaffold_9
1	323	15567955	15568273	323	319	98.14	324	57240885	99.69	0	CotP5_HA.Contig32	scaffold_9
28	4458	15568628	15573054	4431	4427	96.99	4503	57240885	98.4	0.01	CotP5_HA.Contig91	scaffold_9
1	981	15573479	15574477	981	999	95.8	981	57240885	100	0	CotP5_HA.Contig69	scaffold_9
44607	47556	15578532	15575670	2950	2863	95.97	47579	57240885	6.2	0.01	CotP4_HA.Contig86	scaffold_9
33950	44569	15589130	15578525	10620	10606	97.36	47579	57240885	22.32	0.02	CotP4_HA.Contig86	scaffold_9
25989	33953	15599394	15591529	7965	7866	96.11	47579	57240885	16.74	0.01	CotP4_HA.Contig86	scaffold_9
25325	25989	15602589	15601988	665	602	87.59	47579	57240885	1.4	0	CotP4_HA.Contig86	scaffold_9
5672	25119	15622005	15602691	19448	19315	96.15	47579	57240885	40.88	0.03	CotP4_HA.Contig86	scaffold_9
4677	5679	15625805	15624803	1003	1003	97.11	47579	57240885	2.11	0	CotP4_HA.Contig86	scaffold_9
449	3106	15628154	15630775	2658	2622	94.3	20007	57240885	13.29	0	CotP4_HA.Contig84	scaffold_9
2	2407	15628190	15625797	2406	2394	96.39	47579	57240885	5.06	0	CotP4_HA.Contig86	scaffold_9
3227	4884	15630775	15632408	1658	1634	94.33	20007	57240885	8.29	0	CotP4_HA.Contig84	scaffold_9
10990	13048	15633053	15635122	2059	2070	95.71	20007	57240885	10.29	0	CotP4_HA.Contig84	scaffold_9
13050	20007	15635476	15642367	6958	6892	95.9	20007	57240885	34.78	0.01	CotP4_HA.Contig84	scaffold_9
12347	12578	19772425	19772645	232	221	88.41	15854	57240885	1.46	0	CotP5_HA.Contig98	scaffold_9
10585	11601	20340554	20341573	1017	1020	96.96	11627	57240885	8.75	0	CotP5_HA.Contig97	scaffold_9
33	531	21644299	21643803	499	497	88.25	641	57240885	77.85	0	CotP5_HA.Contig63	scaffold_9
807	1488	31635244	31635925	682	682	97.8	1488	57240885	45.83	0	CotP5_HA.Contig82	scaffold_9
63414	64894	33930297	33931777	1481	1481	78.31	80155	57240885	1.85	0	CotP4_HA.Contig87	scaffold_9
684	1771	33930690	33931777	1088	1088	78.45	3296	57240885	33.01	0	CotP5_HA.Contig72	scaffold_9
2842	3220	51256482	51256104	379	379	96.57	47579	57240885	0.8	0	CotP4_HA.Contig86	scaffold_9

## Sheet: Ctg-465_HA vs. G. raimondii
Start Ref1	End Ref1	Start Qry2	End Qry2	Len Ref1	Len Qry2	% IDTY	Len Ref	Len Qry	Cov Ref	Cov Qry	Ref ID	Qry ID
72500	73769	5222599	5223870	1270	1272	92.39	111937	62471791	1.13	0	CotP2_HA.Contig70	scaffold_10	48547
42965	44234	5223870	5222599	1270	1272	92.39	48984	62471791	2.59	0	CotP3_HA.Contig79	scaffold_10
49574	49901	9204423	9204096	328	328	92.99	59233	62471791	0.55	0	CotP1_HA.Contig52	scaffold_10
32995	33920	9877476	9876538	926	939	84.75	59233	62471791	1.56	0	CotP1_HA.Contig52	scaffold_10
47780	48233	10252585	10252125	454	461	85.07	59233	62471791	0.77	0	CotP1_HA.Contig52	scaffold_10
34991	35605	10260966	10260347	615	620	87.26	59233	62471791	1.04	0	CotP1_HA.Contig52	scaffold_10
19145	20434	10937640	10938937	1290	1298	88.8	90076	62471791	1.43	0	CotP1_HA.Contig54	scaffold_10
28345	29634	10937640	10938937	1290	1298	88.8	85646	62471791	1.51	0	CotP2_HA.Contig69	scaffold_10
2903	3554	11050621	11049956	652	666	85.5	19773	62471791	3.3	0	CotP3_HA.Contig77	scaffold_10
5806	6348	11563638	11563094	543	545	79.64	13995	62471791	3.88	0	CotP3_HA.Contig75	scaffold_10
1482	1918	13433750	13433314	437	437	82.35	13995	62471791	3.12	0	CotP3_HA.Contig75	scaffold_10
78	1193	13745168	13746293	1116	1126	91.32	7863	62471791	14.19	0	CotP2_HA.Contig67	scaffold_10
5811	6387	15518781	15519354	577	574	86.87	27573	62471791	2.09	0	CotP2_HA.Contig68	scaffold_10
6566	7047	16048151	16047676	482	476	84.08	13995	62471791	3.44	0	CotP3_HA.Contig75	scaffold_10
11398	12325	17981758	17980830	928	929	81.03	12377	62471791	7.5	0	CotP3_HA.Contig76	scaffold_10
843	1105	19816786	19817049	263	264	90.15	7831	62471791	3.36	0	CotP1_HA.Contig49	scaffold_10
1167	1429	19816786	19817049	263	264	90.15	27573	62471791	0.95	0	CotP2_HA.Contig68	scaffold_10
39111	39520	21016037	21016441	410	405	86.62	48984	62471791	0.84	0	CotP3_HA.Contig79	scaffold_10
77214	77623	21016441	21016037	410	405	86.62	111937	62471791	0.37	0	CotP2_HA.Contig70	scaffold_10
21404	21616	21306160	21306372	213	213	87.1	41240	62471791	0.52	0	CotP3_HA.Contig78	scaffold_10
5542	7591	21750922	21748871	2050	2052	92.89	7863	62471791	26.07	0	CotP2_HA.Contig67	scaffold_10
2775	3763	22094692	22095678	989	987	92.33	7863	62471791	12.58	0	CotP2_HA.Contig67	scaffold_10
29587	30235	22564227	22564874	649	648	83.96	111937	62471791	0.58	0	CotP2_HA.Contig70	scaffold_10
20757	21137	25149772	25149396	381	377	88.45	41240	62471791	0.92	0	CotP3_HA.Contig78	scaffold_10
29967	31297	25180503	25181836	1331	1334	89.59	111937	62471791	1.19	0	CotP2_HA.Contig70	scaffold_10
31939	32335	25182407	25182823	397	417	85.44	111937	62471791	0.35	0	CotP2_HA.Contig70	scaffold_10
4129	7125	26091893	26088887	2997	3007	84.27	15789	62471791	18.98	0	CotP1_HA.Contig50	scaffold_10
78738	79573	30731706	30730872	836	835	83.45	90076	62471791	0.93	0	CotP1_HA.Contig54	scaffold_10
3150	4415	33090077	33091341	1266	1265	92.81	7863	62471791	16.1	0	CotP2_HA.Contig67	scaffold_10
11141	11980	33106190	33107032	840	843	87.25	90076	62471791	0.93	0	CotP1_HA.Contig54	scaffold_10
20357	21197	33106190	33107033	841	844	87.26	85646	62471791	0.98	0	CotP2_HA.Contig69	scaffold_10
4406	4868	37076356	37076819	463	464	79.78	90076	62471791	0.51	0	CotP1_HA.Contig54	scaffold_10
13620	14082	37076356	37076819	463	464	79.78	85646	62471791	0.54	0	CotP2_HA.Contig69	scaffold_10
1981	3105	37097617	37098744	1125	1128	89.87	7863	62471791	14.31	0	CotP2_HA.Contig67	scaffold_10
32855	38085	37120611	37115407	5231	5205	92.27	41240	62471791	12.68	0.01	CotP3_HA.Contig78	scaffold_10
33704	34641	37524950	37524015	938	936	93.4	111937	62471791	0.84	0	CotP2_HA.Contig70	scaffold_10
5490	5964	39977260	39977734	475	475	87.82	7831	62471791	6.07	0	CotP1_HA.Contig49	scaffold_10
23763	24442	40044141	40043450	680	692	80.4	90076	62471791	0.75	0	CotP1_HA.Contig54	scaffold_10
32962	33641	40044141	40043450	680	692	80.4	85646	62471791	0.79	0	CotP2_HA.Contig69	scaffold_10
35767	36558	41451913	41452700	792	788	84.14	48984	62471791	1.62	0	CotP3_HA.Contig79	scaffold_10
80176	80967	41452700	41451913	792	788	84.14	111937	62471791	0.71	0	CotP2_HA.Contig70	scaffold_10
20021	20485	45169155	45169620	465	466	88.25	41240	62471791	1.13	0	CotP3_HA.Contig78	scaffold_10
5258	5591	47995767	47996098	334	332	80.65	7487	62471791	4.46	0	CotP3_HA.Contig74	scaffold_10
6780	7682	49482015	49481113	903	903	81.42	15789	62471791	5.72	0	CotP1_HA.Contig50	scaffold_10
1	218	51830849	51831066	218	218	97.26	222	62471791	98.2	0	CotP2_HA.Contig23	scaffold_10
34539	35145	51832050	51832645	607	596	94.42	48984	62471791	1.24	0	CotP3_HA.Contig79	scaffold_10
81591	82197	51832645	51832050	607	596	95.06	111937	62471791	0.54	0	CotP2_HA.Contig70	scaffold_10
14913	15402	52713280	52712789	490	492	83.94	111937	62471791	0.44	0	CotP2_HA.Contig70	scaffold_10
47325	47582	53642524	53642268	258	257	87.98	111937	62471791	0.23	0	CotP2_HA.Contig70	scaffold_10
19410	20068	54590370	54589708	659	663	81.38	27573	62471791	2.39	0	CotP2_HA.Contig68	scaffold_10
38103	39444	55149492	55148150	1342	1343	90.04	59233	62471791	2.27	0	CotP1_HA.Contig52	scaffold_10
7055	7721	55431705	55431034	667	672	84.59	59233	62471791	1.13	0	CotP1_HA.Contig52	scaffold_10
28214	31273	56599414	56602473	3060	3060	79.12	31704	62471791	9.65	0	CotP1_HA.Contig53	scaffold_10
17785	18102	57343013	57343314	318	302	83.9	111937	62471791	0.28	0	CotP2_HA.Contig70	scaffold_10
2569	2888	57343013	57343314	320	302	83.38	19773	62471791	1.62	0	CotP3_HA.Contig77	scaffold_10
24674	24985	57494586	57494275	312	312	79.31	27573	62471791	1.13	0	CotP2_HA.Contig68	scaffold_10
12886	13157	9111811	9112078	272	268	88.6	111937	62473744	0.24	0	CotP2_HA.Contig70	scaffold_11	38570
14879	16754	10172749	10174623	1876	1875	78.85	31704	62473744	5.92	0	CotP1_HA.Contig53	scaffold_11
6	1738	11170102	11171858	1733	1757	82.92	19773	62473744	8.76	0	CotP3_HA.Contig77	scaffold_11
2899	3367	11172437	11172905	469	469	88.32	19773	62473744	2.37	0	CotP3_HA.Contig77	scaffold_11
20229	20481	11246603	11246850	253	248	85.38	90076	62473744	0.28	0	CotP1_HA.Contig54	scaffold_11
29429	29681	11246603	11246850	253	248	85.38	85646	62473744	0.3	0	CotP2_HA.Contig69	scaffold_11
36597	36812	11556510	11556728	216	219	94.52	59233	62473744	0.36	0	CotP1_HA.Contig52	scaffold_11
1332	2132	13948087	13947287	801	801	80.63	7487	62473744	10.7	0	CotP3_HA.Contig74	scaffold_11
35772	36039	15226160	15226429	268	270	89.63	111937	62473744	0.24	0	CotP2_HA.Contig70	scaffold_11
31764	32031	15226429	15226160	268	270	89.63	41240	62473744	0.65	0	CotP3_HA.Contig78	scaffold_11
6104	6539	15656964	15657399	436	436	81.47	85646	62473744	0.51	0	CotP2_HA.Contig69	scaffold_11
67355	67949	15814889	15814288	595	602	77.87	90076	62473744	0.66	0	CotP1_HA.Contig54	scaffold_11
76560	77158	15814889	15814288	599	602	77.65	85646	62473744	0.7	0	CotP2_HA.Contig69	scaffold_11
60054	60557	16222633	16223134	504	502	85.74	90076	62473744	0.56	0	CotP1_HA.Contig54	scaffold_11
69258	69761	16222633	16223134	504	502	85.74	85646	62473744	0.59	0	CotP2_HA.Contig69	scaffold_11
28316	31277	16393519	16390568	2962	2952	79.46	31704	62473744	9.34	0	CotP1_HA.Contig53	scaffold_11
74932	75139	16480725	16480931	208	207	89.9	111937	62473744	0.19	0	CotP2_HA.Contig70	scaffold_11
41599	41802	16480927	16480725	204	203	89.71	48984	62473744	0.42	0	CotP3_HA.Contig79	scaffold_11
32529	33705	19063408	19062232	1177	1177	86.36	111937	62473744	1.05	0	CotP2_HA.Contig70	scaffold_11
2057	2747	19824618	19825307	691	690	81.94	8554	62473744	8.08	0	CotP1_HA.Contig48	scaffold_11
1922	2612	19824618	19825307	691	690	81.94	85646	62473744	0.81	0	CotP2_HA.Contig69	scaffold_11
3618	5558	20494283	20496161	1941	1879	82.87	15789	62473744	12.29	0	CotP1_HA.Contig50	scaffold_11
67469	68158	21561864	21562552	690	689	78.97	90076	62473744	0.77	0	CotP1_HA.Contig54	scaffold_11
76678	77367	21561864	21562552	690	689	78.97	85646	62473744	0.81	0	CotP2_HA.Contig69	scaffold_11
31391	31675	21611393	21611689	285	297	86.91	41240	62473744	0.69	0	CotP3_HA.Contig78	scaffold_11
20623	21337	21707427	21708142	715	716	90.67	90076	62473744	0.79	0	CotP1_HA.Contig54	scaffold_11
29823	30537	21707427	21708142	715	716	90.67	85646	62473744	0.83	0	CotP2_HA.Contig69	scaffold_11
4099	6064	24183105	24185068	1966	1964	93.34	7863	62473744	25	0	CotP2_HA.Contig67	scaffold_11
8849	9328	28156090	28156568	480	479	78.69	90076	62473744	0.53	0	CotP1_HA.Contig54	scaffold_11
18064	18543	28156090	28156568	480	479	78.69	85646	62473744	0.56	0	CotP2_HA.Contig69	scaffold_11
173	1153	28790014	28790996	981	983	81.56	5792	62473744	16.94	0	CotP3_HA.Contig73	scaffold_11
3364	4131	30259388	30260173	768	786	80.65	7487	62473744	10.26	0	CotP3_HA.Contig74	scaffold_11
46365	46776	32131463	32131059	412	405	87.44	59233	62473744	0.7	0	CotP1_HA.Contig52	scaffold_11
18503	18896	33264730	33265124	394	395	90.89	41240	62473744	0.96	0	CotP3_HA.Contig78	scaffold_11
3437	4012	41208173	41208754	576	582	97.09	13995	62473744	4.12	0	CotP3_HA.Contig75	scaffold_11
36058	36364	44214879	44214575	307	305	91.59	59233	62473744	0.52	0	CotP1_HA.Contig52	scaffold_11
77	675	46550904	46550306	599	599	94.49	7863	62473744	7.62	0	CotP2_HA.Contig67	scaffold_11
130	749	46898174	46898804	620	631	80.13	27573	62473744	2.25	0	CotP2_HA.Contig68	scaffold_11
23950	24465	47564315	47563791	516	525	81.1	90076	62473744	0.57	0	CotP1_HA.Contig54	scaffold_11
33149	33664	47564315	47563791	516	525	81.1	85646	62473744	0.6	0	CotP2_HA.Contig69	scaffold_11
17598	17865	50014904	50015173	268	270	81.55	41240	62473744	0.65	0	CotP3_HA.Contig78	scaffold_11
3403	4135	52522653	52521905	733	749	80.56	7487	62473744	9.79	0	CotP3_HA.Contig74	scaffold_11
27274	29712	53359087	53361522	2439	2436	98.36	48984	62473744	4.98	0	CotP3_HA.Contig79	scaffold_11
17026	17316	58208211	58207921	291	291	90.17	48984	62473744	0.59	0	CotP3_HA.Contig79	scaffold_11
49851	50173	58348716	58349040	323	325	89.39	90076	62473744	0.36	0	CotP1_HA.Contig54	scaffold_11
59051	59373	58348716	58349040	323	325	89.39	85646	62473744	0.38	0	CotP2_HA.Contig69	scaffold_11
6012	6669	61177606	61176954	658	653	80.65	8554	62473744	7.69	0	CotP1_HA.Contig48	scaffold_11
5877	6533	61177606	61176954	657	653	80.63	85646	62473744	0.77	0	CotP2_HA.Contig69	scaffold_11
13944	15123	61327074	61325952	1180	1123	85.35	15789	62473744	7.47	0	CotP1_HA.Contig50	scaffold_11
1361	4485	62469150	62472262	3125	3113	92.26	31704	62473744	9.86	0	CotP1_HA.Contig53	scaffold_11
47551	47778	815041	814816	228	226	89.18	111937	49920298	0.2	0	CotP2_HA.Contig70	scaffold_12	27394
48903	49286	2952434	2952818	384	385	91.43	111937	49920298	0.34	0	CotP2_HA.Contig70	scaffold_12
2145	2543	2952842	2952442	399	401	89.3	2638	49920298	15.13	0	CotP3_HA.Contig68	scaffold_12
34220	34639	3821465	3821884	420	420	97.39	48984	49920298	0.86	0	CotP3_HA.Contig79	scaffold_12
82098	82516	3821884	3821465	419	420	97.62	111937	49920298	0.37	0	CotP2_HA.Contig70	scaffold_12
7758	8190	5528152	5528584	433	433	94	27573	49920298	1.57	0	CotP2_HA.Contig68	scaffold_12
1269	2130	9161301	9160460	862	842	84.28	7487	49920298	11.51	0	CotP3_HA.Contig74	scaffold_12
780	1264	9162074	9161576	485	499	83.4	7487	49920298	6.48	0	CotP3_HA.Contig74	scaffold_12
47061	47909	9367024	9367833	849	810	85.38	59233	49920298	1.43	0	CotP1_HA.Contig52	scaffold_12
13293	13525	9801790	9802030	233	241	86.59	15789	49920298	1.48	0	CotP1_HA.Contig50	scaffold_12
18514	19301	10555559	10554773	788	787	91.15	19773	49920298	3.99	0	CotP3_HA.Contig77	scaffold_12
18506	19115	11095085	11094477	610	609	94.26	19773	49920298	3.09	0	CotP3_HA.Contig77	scaffold_12
35318	35777	12752247	12752707	460	461	88.94	111937	49920298	0.41	0	CotP2_HA.Contig70	scaffold_12
35904	36128	12752709	12752938	225	230	90	111937	49920298	0.2	0	CotP2_HA.Contig70	scaffold_12
31675	31906	12752938	12752702	232	237	89.87	41240	49920298	0.56	0	CotP3_HA.Contig78	scaffold_12
7049	7681	13583739	13583108	633	632	82.82	13995	49920298	4.52	0	CotP3_HA.Contig75	scaffold_12
1388	1715	13611512	13611836	328	325	84.8	3554	49920298	9.23	0	CotP3_HA.Contig72	scaffold_12
24142	24630	14236901	14236415	489	487	80.68	27573	49920298	1.77	0	CotP2_HA.Contig68	scaffold_12
17627	18510	14249710	14250593	884	884	86.46	19773	49920298	4.47	0	CotP3_HA.Contig77	scaffold_12
10876	11661	18851441	18850655	786	787	81.39	13995	49920298	5.62	0	CotP3_HA.Contig75	scaffold_12
32036	32485	19648389	19647938	450	452	89.4	41240	49920298	1.09	0	CotP3_HA.Contig78	scaffold_12
43115	43578	20302913	20303376	464	464	87.96	59233	49920298	0.78	0	CotP1_HA.Contig52	scaffold_12
75328	75581	20968148	20968405	254	258	89.53	111937	49920298	0.23	0	CotP2_HA.Contig70	scaffold_12
41153	41406	20968405	20968148	254	258	89.53	48984	49920298	0.52	0	CotP3_HA.Contig79	scaffold_12
58086	58450	21506417	21506779	365	363	94.54	111937	49920298	0.33	0	CotP2_HA.Contig70	scaffold_12
284	510	21722025	21721796	227	230	93.04	1183	49920298	19.19	0	CotP1_HA.Contig13	scaffold_12
5497	6585	22251911	22253053	1089	1143	83.1	7831	49920298	13.91	0	CotP1_HA.Contig49	scaffold_12
5818	6907	22251911	22253053	1090	1143	83.03	27573	49920298	3.95	0	CotP2_HA.Contig68	scaffold_12
8849	9330	23403998	23404478	482	481	78.21	90076	49920298	0.54	0	CotP1_HA.Contig54	scaffold_12
18064	18545	23403998	23404478	482	481	78.21	85646	49920298	0.56	0	CotP2_HA.Contig69	scaffold_12
20415	20642	24814451	24814679	228	229	78.79	27573	49920298	0.83	0	CotP2_HA.Contig68	scaffold_12
83637	84000	25816002	25816367	364	366	79.89	90076	49920298	0.4	0	CotP1_HA.Contig54	scaffold_12
34756	35022	26875188	26874915	267	274	85.56	59233	49920298	0.45	0	CotP1_HA.Contig52	scaffold_12
17120	17466	27375883	27376227	347	345	85.19	48984	49920298	0.71	0	CotP3_HA.Contig79	scaffold_12
5356	5806	30900162	30899707	451	456	83.15	13995	49920298	3.22	0	CotP3_HA.Contig75	scaffold_12
52598	53110	31075921	31076432	513	512	86.27	111937	49920298	0.46	0	CotP2_HA.Contig70	scaffold_12
49667	50155	31620474	31619977	489	498	92	90076	49920298	0.54	0	CotP1_HA.Contig54	scaffold_12
58867	59355	31620474	31619977	489	498	92	85646	49920298	0.57	0	CotP2_HA.Contig69	scaffold_12
33747	34981	33014306	33013065	1235	1242	90.23	111937	49920298	1.1	0	CotP2_HA.Contig70	scaffold_12
148	1153	35044089	35045087	1006	999	82.36	5792	49920298	17.37	0	CotP3_HA.Contig73	scaffold_12
9572	9854	35626918	35626634	283	285	87.11	90076	49920298	0.31	0	CotP1_HA.Contig54	scaffold_12
18787	19069	35626918	35626634	283	285	87.11	85646	49920298	0.33	0	CotP2_HA.Contig69	scaffold_12
66874	67156	35990440	35990155	283	286	88.54	90076	49920298	0.31	0	CotP1_HA.Contig54	scaffold_12
76078	76360	35990440	35990155	283	286	88.54	85646	49920298	0.33	0	CotP2_HA.Contig69	scaffold_12
288	1055	36001302	36000534	768	769	92.21	15789	49920298	4.86	0	CotP1_HA.Contig50	scaffold_12
51121	51444	36394848	36395173	324	326	86.93	111937	49920298	0.29	0	CotP2_HA.Contig70	scaffold_12
36149	36414	36469431	36469148	266	284	84.86	111937	49920298	0.24	0	CotP2_HA.Contig70	scaffold_12
18113	18507	38199504	38199106	395	399	88.72	111937	49920298	0.35	0	CotP2_HA.Contig70	scaffold_12
12961	13185	41096423	41096644	225	222	86.22	111937	49920298	0.2	0	CotP2_HA.Contig70	scaffold_12
1487	1750	42803515	42803251	264	265	91.7	15789	49920298	1.67	0	CotP1_HA.Contig50	scaffold_12
12342	12613	43849673	43849401	272	273	89.78	15789	49920298	1.72	0	CotP1_HA.Contig50	scaffold_12
16278	17508	44554266	44553039	1231	1228	82.73	111937	49920298	1.1	0	CotP2_HA.Contig70	scaffold_12
9440	10906	44556230	44554831	1467	1400	81.03	111937	49920298	1.31	0	CotP2_HA.Contig70	scaffold_12
11232	11511	44912458	44912181	280	278	90.75	11838	49920298	2.37	0	CotP1_HA.Contig51	scaffold_12
10767	11054	2152182	2151885	288	298	81.4	31704	68880640	0.91	0	CotP1_HA.Contig53	scaffold_13	158333
14771	16498	2807591	2809317	1728	1727	88.57	19773	68880640	8.74	0	CotP3_HA.Contig77	scaffold_13
15756	17046	3375378	3376672	1291	1295	85.31	19773	68880640	6.53	0	CotP3_HA.Contig77	scaffold_13
46181	46459	4523812	4524090	279	279	90.04	111937	68880640	0.25	0	CotP2_HA.Contig70	scaffold_13
3754	4015	5592978	5593239	262	262	85.98	13995	68880640	1.87	0	CotP3_HA.Contig75	scaffold_13
12963	13198	5651683	5651919	236	237	94.09	90076	68880640	0.26	0	CotP1_HA.Contig54	scaffold_13
22175	22411	5651683	5651919	237	237	94.51	85646	68880640	0.28	0	CotP2_HA.Contig69	scaffold_13
42855	43141	6156862	6157148	287	287	87.46	59233	68880640	0.48	0	CotP1_HA.Contig52	scaffold_13
1314	3194	6334972	6336852	1881	1881	79.57	90076	68880640	2.09	0	CotP1_HA.Contig54	scaffold_13
2343	2680	6494170	6493834	338	337	81.23	59233	68880640	0.57	0	CotP1_HA.Contig52	scaffold_13
73446	73773	7091543	7091871	328	329	87.95	111937	68880640	0.29	0	CotP2_HA.Contig70	scaffold_13
46326	46859	7092948	7092415	534	534	90.26	48984	68880640	1.09	0	CotP3_HA.Contig79	scaffold_13
16927	17141	8824724	8824510	215	215	91.74	19773	68880640	1.09	0	CotP3_HA.Contig77	scaffold_13
4357	5024	9650178	9650835	668	658	80.56	41240	68880640	1.62	0	CotP3_HA.Contig78	scaffold_13
62777	63444	9650835	9650178	668	658	80.56	111937	68880640	0.6	0	CotP2_HA.Contig70	scaffold_13
74968	75415	12709961	12710408	448	448	90.42	111937	68880640	0.4	0	CotP2_HA.Contig70	scaffold_13
41319	41766	12710408	12709961	448	448	90.42	48984	68880640	0.91	0	CotP3_HA.Contig79	scaffold_13
16404	16861	14357364	14357837	458	474	87.76	41240	68880640	1.11	0	CotP3_HA.Contig78	scaffold_13
50938	51395	14357837	14357364	458	474	87.76	111937	68880640	0.41	0	CotP2_HA.Contig70	scaffold_13
62768	63083	16768133	16768441	316	309	84.59	111937	68880640	0.28	0	CotP2_HA.Contig70	scaffold_13
4718	5033	16768441	16768133	316	309	84.59	41240	68880640	0.77	0	CotP3_HA.Contig78	scaffold_13
7100	8279	17653711	17654911	1180	1201	83.21	59233	68880640	1.99	0	CotP1_HA.Contig52	scaffold_13
18120	18680	17868095	17867521	561	575	86.66	111937	68880640	0.5	0	CotP2_HA.Contig70	scaffold_13
16336	17541	17869295	17868095	1206	1201	82.43	111937	68880640	1.08	0	CotP2_HA.Contig70	scaffold_13
1115	2321	17869295	17868095	1207	1201	82.36	19773	68880640	6.1	0	CotP3_HA.Contig77	scaffold_13
9598	11463	17873295	17871402	1866	1894	83.12	111937	68880640	1.67	0	CotP2_HA.Contig70	scaffold_13
7695	8152	18430597	18431045	458	449	81.9	41240	68880640	1.11	0	CotP3_HA.Contig78	scaffold_13
59647	60103	18431045	18430597	457	449	82.07	111937	68880640	0.41	0	CotP2_HA.Contig70	scaffold_13
4928	5671	20852988	20852247	744	742	81.12	90076	68880640	0.83	0	CotP1_HA.Contig54	scaffold_13
14142	14885	20852988	20852247	744	742	81.12	85646	68880640	0.87	0	CotP2_HA.Contig69	scaffold_13
8817	9360	21664835	21665375	544	541	87.34	59233	68880640	0.92	0	CotP1_HA.Contig52	scaffold_13
21220	21590	21981464	21981835	371	372	91.69	41240	68880640	0.9	0	CotP3_HA.Contig78	scaffold_13
12932	13158	22076776	22077003	227	228	86.9	15789	68880640	1.44	0	CotP1_HA.Contig50	scaffold_13
87096	88428	26542329	26540982	1333	1348	83.49	90076	68880640	1.48	0	CotP1_HA.Contig54	scaffold_13
38767	39110	28094752	28095092	344	341	87.83	48984	68880640	0.7	0	CotP3_HA.Contig79	scaffold_13
77624	77967	28095092	28094752	344	341	87.83	111937	68880640	0.31	0	CotP2_HA.Contig70	scaffold_13
18899	19292	29339916	29340308	394	393	82.53	41240	68880640	0.96	0	CotP3_HA.Contig78	scaffold_13
17018	17379	29966102	29966463	362	362	79.4	41240	68880640	0.88	0	CotP3_HA.Contig78	scaffold_13
50420	50781	29966463	29966102	362	362	79.4	111937	68880640	0.32	0	CotP2_HA.Contig70	scaffold_13
70472	71845	30907009	30905625	1374	1385	88.97	111937	68880640	1.23	0	CotP2_HA.Contig70	scaffold_13
1290	1978	32335365	32334686	689	680	81.84	7863	68880640	8.76	0	CotP2_HA.Contig67	scaffold_13
24633	25367	34356012	34356764	735	753	81.24	59233	68880640	1.24	0	CotP1_HA.Contig52	scaffold_13
46665	46946	36675902	36676182	282	281	87.72	111937	68880640	0.25	0	CotP2_HA.Contig70	scaffold_13
5257	5485	36951099	36950869	229	231	86.27	5792	68880640	3.95	0	CotP3_HA.Contig73	scaffold_13
244	1238	38071773	38070808	995	966	83.72	1320	68880640	75.38	0	CotP3_HA.Contig57	scaffold_13
2383	3993	40604843	40606457	1611	1615	89.91	48984	68880640	3.29	0	CotP3_HA.Contig79	scaffold_13
20471	20682	40620058	40620270	212	213	93.9	48984	68880640	0.43	0	CotP3_HA.Contig79	scaffold_13
21687	22169	40621833	40622294	483	462	84.92	48984	68880640	0.99	0	CotP3_HA.Contig79	scaffold_13
24759	25541	40624054	40624818	783	765	82.59	48984	68880640	1.6	0	CotP3_HA.Contig79	scaffold_13
3478	5263	40629433	40627646	1786	1788	82.02	111937	68880640	1.6	0	CotP2_HA.Contig70	scaffold_13
7082	7605	40747104	40746575	524	530	82.09	41240	68880640	1.27	0	CotP3_HA.Contig78	scaffold_13
36651	36930	42164087	42164362	280	276	90.36	59233	68880640	0.47	0	CotP1_HA.Contig52	scaffold_13
35603	36016	43165580	43165164	414	417	83.25	59233	68880640	0.7	0	CotP1_HA.Contig52	scaffold_13
10160	10741	43344849	43344264	582	586	85.64	31704	68880640	1.84	0	CotP1_HA.Contig53	scaffold_13
99072	99713	43545730	43546375	642	646	85.74	111937	68880640	0.57	0	CotP2_HA.Contig70	scaffold_13
44525	45064	48594329	48594868	540	540	93.33	48984	68880640	1.1	0	CotP3_HA.Contig79	scaffold_13
11047	11393	49682436	49682088	347	349	89.08	11838	68880640	2.93	0	CotP1_HA.Contig51	scaffold_13
6254	6742	50468949	50469436	489	488	80.59	8554	68880640	5.72	0	CotP1_HA.Contig48	scaffold_13
2547	3245	54631345	54632043	699	699	81.22	13995	68880640	4.99	0	CotP3_HA.Contig75	scaffold_13
1659	2630	54975477	54976455	972	979	84.83	3631	68880640	26.77	0	CotP3_HA.Contig70	scaffold_13
26821	27573	55131663	55130839	753	825	85.23	27573	68880640	2.73	0	CotP2_HA.Contig68	scaffold_13
14382	15835	55133112	55131667	1454	1446	92.31	27573	68880640	5.27	0	CotP2_HA.Contig68	scaffold_13
11970	14387	55147762	55145332	2418	2431	91.34	27573	68880640	8.77	0	CotP2_HA.Contig68	scaffold_13
11618	11859	55155699	55155447	242	253	87.75	27573	68880640	0.88	0	CotP2_HA.Contig68	scaffold_13
9960	11608	55157964	55156299	1649	1666	91.1	27573	68880640	5.98	0	CotP2_HA.Contig68	scaffold_13
8201	9955	55160190	55158424	1755	1767	89.22	27573	68880640	6.36	0	CotP2_HA.Contig68	scaffold_13
6902	7435	55161319	55160787	534	533	91.57	7831	68880640	6.82	0	CotP1_HA.Contig49	scaffold_13
7224	7757	55161319	55160787	534	533	91.57	27573	68880640	1.94	0	CotP2_HA.Contig68	scaffold_13
12313	12961	55164273	55164912	649	640	89.43	90076	68880640	0.72	0	CotP1_HA.Contig54	scaffold_13
21526	22173	55164273	55164912	648	640	89.28	85646	68880640	0.76	0	CotP2_HA.Contig69	scaffold_13
13202	16657	55164912	55168292	3456	3381	91.73	90076	68880640	3.84	0	CotP1_HA.Contig54	scaffold_13
22415	25866	55164912	55168292	3452	3381	91.72	85646	68880640	4.03	0	CotP2_HA.Contig69	scaffold_13
16924	17682	55168298	55169018	759	721	86.74	90076	68880640	0.84	0	CotP1_HA.Contig54	scaffold_13
26133	26888	55168298	55169018	756	721	87.08	85646	68880640	0.88	0	CotP2_HA.Contig69	scaffold_13
21430	23595	55169027	55171191	2166	2165	92.02	90076	68880640	2.4	0	CotP1_HA.Contig54	scaffold_13
30630	32794	55169027	55171191	2165	2165	92.06	85646	68880640	2.53	0	CotP2_HA.Contig69	scaffold_13
30969	32042	55192685	55193724	1074	1040	88.15	90076	68880640	1.19	0	CotP1_HA.Contig54	scaffold_13
40177	41250	55192685	55193724	1074	1040	88.15	85646	68880640	1.25	0	CotP2_HA.Contig69	scaffold_13
38383	43900	55193798	55199303	5518	5506	91.87	90076	68880640	6.13	0.01	CotP1_HA.Contig54	scaffold_13
47588	53097	55193798	55199303	5510	5506	91.91	85646	68880640	6.43	0.01	CotP2_HA.Contig69	scaffold_13
46925	49486	55199100	55201678	2562	2579	87.48	90076	68880640	2.84	0	CotP1_HA.Contig54	scaffold_13
56123	58686	55199100	55201678	2564	2579	87.41	85646	68880640	2.99	0	CotP2_HA.Contig69	scaffold_13
50173	55159	55201832	55206773	4987	4942	90.54	90076	68880640	5.54	0.01	CotP1_HA.Contig54	scaffold_13
59373	64362	55201832	55206773	4990	4942	90.45	85646	68880640	5.83	0.01	CotP2_HA.Contig69	scaffold_13
55159	57125	55206869	55208750	1967	1882	86.59	90076	68880640	2.18	0	CotP1_HA.Contig54	scaffold_13
64362	66328	55206869	55208750	1967	1882	86.45	85646	68880640	2.3	0	CotP2_HA.Contig69	scaffold_13
60118	60844	55208916	55209642	727	727	89.71	90076	68880640	0.81	0	CotP1_HA.Contig54	scaffold_13
69322	70048	55208916	55209642	727	727	89.71	85646	68880640	0.85	0	CotP2_HA.Contig69	scaffold_13
63900	66874	55209637	55212609	2975	2973	89.72	90076	68880640	3.3	0	CotP1_HA.Contig54	scaffold_13
73105	76078	55209637	55212609	2974	2973	89.79	85646	68880640	3.47	0	CotP2_HA.Contig69	scaffold_13
69684	78510	55212602	55221368	8827	8767	92.7	90076	68880640	9.8	0.01	CotP1_HA.Contig54	scaffold_13
78893	85646	55212602	55219305	6754	6704	92.17	85646	68880640	7.89	0.01	CotP2_HA.Contig69	scaffold_13
79377	80271	55221389	55222289	895	901	90.9	90076	68880640	0.99	0	CotP1_HA.Contig54	scaffold_13
80263	83160	55225389	55228345	2898	2957	90.34	90076	68880640	3.22	0	CotP1_HA.Contig54	scaffold_13
86122	88426	55228345	55230649	2305	2305	91.67	90076	68880640	2.56	0	CotP1_HA.Contig54	scaffold_13
16754	23126	55237052	55230644	6373	6409	91.2	31704	68880640	20.1	0.01	CotP1_HA.Contig53	scaffold_13
8876	10741	55240428	55238540	1866	1889	91.63	31704	68880640	5.89	0	CotP1_HA.Contig53	scaffold_13
4479	8752	55244725	55240559	4274	4167	93.51	31704	68880640	13.48	0.01	CotP1_HA.Contig53	scaffold_13
27	862	55245636	55246426	836	791	86.58	59233	68880640	1.41	0	CotP1_HA.Contig52	scaffold_13
14991	21346	55248101	55254502	6356	6402	91.06	59233	68880640	10.73	0.01	CotP1_HA.Contig52	scaffold_13
24610	25266	55258451	55259103	657	653	93.93	59233	68880640	1.11	0	CotP1_HA.Contig52	scaffold_13
25468	26119	55265376	55266034	652	659	92.87	59233	68880640	1.1	0	CotP1_HA.Contig52	scaffold_13
26114	27484	55268739	55270035	1371	1297	84.45	59233	68880640	2.31	0	CotP1_HA.Contig52	scaffold_13
28735	30380	55276461	55278130	1646	1670	95.33	59233	68880640	2.78	0	CotP1_HA.Contig52	scaffold_13
29515	31049	55285314	55286820	1535	1507	90.86	59233	68880640	2.59	0	CotP1_HA.Contig52	scaffold_13
31639	33579	55287589	55289481	1941	1893	88.01	59233	68880640	3.28	0	CotP1_HA.Contig52	scaffold_13
38193	42861	55292461	55297139	4669	4679	89.8	59233	68880640	7.88	0.01	CotP1_HA.Contig52	scaffold_13
7667	8051	55297577	55297187	385	391	88.8	15789	68880640	2.44	0	CotP1_HA.Contig50	scaffold_13
2708	3569	55298110	55297254	862	857	92.25	15789	68880640	5.46	0	CotP1_HA.Contig50	scaffold_13
17598	17862	55338573	55338839	265	267	82.53	41240	68880640	0.64	0	CotP3_HA.Contig78	scaffold_13
49937	50201	55338839	55338573	265	267	82.53	111937	68880640	0.24	0	CotP2_HA.Contig70	scaffold_13
18085	18412	58175204	58174876	328	329	86.67	41240	68880640	0.8	0	CotP3_HA.Contig78	scaffold_13
7850	8424	58727537	58726944	575	594	79.23	8554	68880640	6.72	0	CotP1_HA.Contig48	scaffold_13
8959	9281	60223603	60223279	323	325	88.96	12377	68880640	2.61	0	CotP3_HA.Contig76	scaffold_13
9565	10359	8443	7639	795	805	86.82	12377	11416	6.42	7.05	CotP3_HA.Contig76	scaffold_151
44667	45464	60271	61082	798	812	89.9	48984	65000	1.63	1.25	CotP3_HA.Contig79	scaffold_28
6569	6900	15920	15589	332	332	84.38	7831	37021	4.24	0.9	CotP1_HA.Contig49	scaffold_36
6891	7222	15920	15589	332	332	84.38	27573	37021	1.2	0.9	CotP2_HA.Contig68	scaffold_36
5449	5692	7117	7360	244	244	80.49	90076	8512	0.27	2.87	CotP1_HA.Contig54	scaffold_448
14663	14906	7117	7360	244	244	80.49	85646	8512	0.28	2.87	CotP2_HA.Contig69	scaffold_448
69345	69975	578	1206	631	629	93.04	111937	7321	0.56	8.59	CotP2_HA.Contig70	scaffold_473
46759	47389	1206	578	631	629	93.04	48984	7321	1.29	8.59	CotP3_HA.Contig79	scaffold_473
43343	44614	7308	6037	1272	1272	92.69	48984	7321	2.6	17.37	CotP3_HA.Contig79	scaffold_473
71690	72338	6004	5355	649	650	92.77	111937	8995	0.58	7.23	CotP2_HA.Contig70	scaffold_554
13305	15246	1978	38	1942	1941	79.34	31704	6248	6.13	31.07	CotP1_HA.Contig53	scaffold_647
14094	14386	403656	403951	293	296	91.89	59233	57170170	0.49	0	CotP1_HA.Contig52	scaffold_8	52051
88044	89459	3893150	3894564	1416	1415	98.03	111937	57170170	1.26	0	CotP2_HA.Contig70	scaffold_8
4716	5383	4502961	4503641	668	681	79.59	5792	57170170	11.53	0	CotP3_HA.Contig73	scaffold_8
31696	32335	5764644	5763989	640	656	85.43	111937	57170170	0.57	0	CotP2_HA.Contig70	scaffold_8
20635	21014	5881562	5881939	380	378	91.32	41240	57170170	0.92	0	CotP3_HA.Contig78	scaffold_8
167	943	5881564	5880781	777	784	83.27	1383	57170170	56.18	0	CotP3_HA.Contig48	scaffold_8
46785	47164	5881939	5881562	380	378	91.32	111937	57170170	0.34	0	CotP2_HA.Contig70	scaffold_8
5291	5491	6845276	6845478	201	203	83.9	7831	57170170	2.57	0	CotP1_HA.Contig49	scaffold_8
5612	5812	6845276	6845478	201	203	83.9	27573	57170170	0.73	0	CotP2_HA.Contig68	scaffold_8
45126	46629	7540601	7539098	1504	1504	91.1	48984	57170170	3.07	0	CotP3_HA.Contig79	scaffold_8
11541	12158	8630792	8630179	618	614	84	90076	57170170	0.69	0	CotP1_HA.Contig54	scaffold_8
20757	21371	8630792	8630179	615	614	83.97	85646	57170170	0.72	0	CotP2_HA.Contig69	scaffold_8
16402	16681	15037976	15038255	280	280	95	41240	57170170	0.68	0	CotP3_HA.Contig78	scaffold_8
1510	2350	15630061	15629222	841	840	80.07	13995	57170170	6.01	0	CotP3_HA.Contig75	scaffold_8
75582	77213	15833951	15835569	1632	1619	88.05	111937	57170170	1.46	0	CotP2_HA.Contig70	scaffold_8
39521	41152	15835569	15833951	1632	1619	88.05	48984	57170170	3.33	0	CotP3_HA.Contig79	scaffold_8
12349	12719	18407062	18406682	371	381	83.38	15789	57170170	2.35	0	CotP1_HA.Contig50	scaffold_8
19712	20024	20610268	20610576	313	309	87.3	41240	57170170	0.76	0	CotP3_HA.Contig78	scaffold_8
56006	58429	21372701	21375117	2424	2417	97.4	111937	57170170	2.17	0	CotP2_HA.Contig70	scaffold_8
9370	11793	21375117	21372701	2424	2417	97.4	41240	57170170	5.88	0	CotP3_HA.Contig78	scaffold_8
34066	41239	21712013	21719162	7174	7150	89.87	41240	57170170	17.4	0.01	CotP3_HA.Contig78	scaffold_8
14386	15465	26175926	26177004	1080	1079	85.75	19773	57170170	5.46	0	CotP3_HA.Contig77	scaffold_8
10299	13440	28015816	28012680	3142	3137	78.9	85646	57170170	3.67	0.01	CotP2_HA.Contig69	scaffold_8
17420	17668	29740376	29740126	249	251	90.84	48984	57170170	0.51	0	CotP3_HA.Contig79	scaffold_8
7049	7687	30205462	30204824	639	639	82.06	13995	57170170	4.57	0	CotP3_HA.Contig75	scaffold_8
32373	33001	30758539	30759176	629	638	86.52	111937	57170170	0.56	0	CotP2_HA.Contig70	scaffold_8
17179	17807	30758539	30759176	629	638	86.52	19773	57170170	3.18	0	CotP3_HA.Contig77	scaffold_8
1095	2328	31665897	31664651	1234	1247	84.44	3631	57170170	33.99	0	CotP3_HA.Contig70	scaffold_8
27649	28739	35036566	35035472	1091	1095	79.27	90076	57170170	1.21	0	CotP1_HA.Contig54	scaffold_8
36851	37944	35036566	35035472	1094	1095	79.06	85646	57170170	1.28	0	CotP2_HA.Contig69	scaffold_8
1125	1390	37433458	37433720	266	263	91.76	11838	57170170	2.25	0	CotP1_HA.Contig51	scaffold_8
2139	4360	37894712	37892501	2222	2212	80.2	90076	57170170	2.47	0	CotP1_HA.Contig54	scaffold_8
11353	13574	37894712	37892501	2222	2212	80.2	85646	57170170	2.59	0	CotP2_HA.Contig69	scaffold_8
88552	89463	39047542	39046649	912	894	90.99	111937	57170170	0.81	0	CotP2_HA.Contig70	scaffold_8
1156	1423	44508621	44508357	268	265	89.26	11838	57170170	2.26	0	CotP1_HA.Contig51	scaffold_8
13950	14226	45857354	45857081	277	274	87.46	59233	57170170	0.47	0	CotP1_HA.Contig52	scaffold_8
10902	11118	46556999	46557215	217	217	84.4	31704	57170170	0.68	0	CotP1_HA.Contig53	scaffold_8
86029	88446	47835304	47832888	2418	2417	98.72	111937	57170170	2.16	0	CotP2_HA.Contig70	scaffold_8
30825	31777	48025585	48026531	953	947	87.51	111937	57170170	0.85	0	CotP2_HA.Contig70	scaffold_8
32143	32488	48029947	48029599	346	349	86.53	41240	57170170	0.84	0	CotP3_HA.Contig78	scaffold_8
36138	36365	48032060	48032300	228	241	88.43	111937	57170170	0.2	0	CotP2_HA.Contig70	scaffold_8
9023	9285	48623842	48623580	263	263	88.3	12377	57170170	2.12	0	CotP3_HA.Contig76	scaffold_8
12146	12957	51504253	51505062	812	810	88.21	59233	57170170	1.37	0	CotP1_HA.Contig52	scaffold_8
702	2522	52861674	52863501	1821	1828	79.42	8554	57170170	21.29	0	CotP1_HA.Contig48	scaffold_8
567	2387	52861674	52863501	1821	1828	79.42	85646	57170170	2.13	0	CotP2_HA.Contig69	scaffold_8
2145	2551	54523712	54523304	407	409	87.32	2638	57170170	15.43	0	CotP3_HA.Contig68	scaffold_8
45149	45600	54657997	54658453	452	457	80.99	111937	57170170	0.4	0	CotP2_HA.Contig70	scaffold_8
22199	22650	54658453	54657997	452	457	80.99	41240	57170170	1.1	0	CotP3_HA.Contig78	scaffold_8
72262	73391	57007920	57009050	1130	1131	93.46	111937	57170170	1.01	0	CotP2_HA.Contig70	scaffold_8
47587	48006	2442822	2442406	420	417	88.68	111937	57240885	0.38	0	CotP2_HA.Contig70	scaffold_9	49916
80249	80970	8449474	8450191	722	718	80.55	111937	57240885	0.65	0	CotP2_HA.Contig70	scaffold_9
1049	1413	8510217	8509855	365	363	89.86	15789	57240885	2.31	0	CotP1_HA.Contig50	scaffold_9
43396	43666	9254653	9254926	271	274	87.96	59233	57240885	0.46	0	CotP1_HA.Contig52	scaffold_9
9300	10355	12325739	12324685	1056	1055	90.29	12377	57240885	8.53	0	CotP3_HA.Contig76	scaffold_9
13250	13513	14038497	14038781	264	285	80.35	111937	57240885	0.24	0	CotP2_HA.Contig70	scaffold_9
47143	47536	14093818	14094212	394	395	87.37	111937	57240885	0.35	0	CotP2_HA.Contig70	scaffold_9
20263	20656	14094212	14093818	394	395	87.37	41240	57240885	0.96	0	CotP3_HA.Contig78	scaffold_9
1	355	14489888	14490240	355	353	90.2	355	57240885	100	0	CotP3_HA.Contig22	scaffold_9
49399	49716	15266747	15267057	318	311	84.95	111937	57240885	0.28	0	CotP2_HA.Contig70	scaffold_9
1	208	15399196	15398990	208	207	96.67	208	57240885	100	0	CotP2_HA.Contig55	scaffold_9
1	217	15459987	15459773	217	215	97.26	217	57240885	100	0	CotP2_HA.Contig25	scaffold_9
1	206	15460836	15461041	206	206	100	206	57240885	100	0	CotP2_HA.Contig57	scaffold_9
1	325	15463321	15462986	325	336	86.04	326	57240885	99.69	0	CotP2_HA.Contig50	scaffold_9
1	224	15469512	15469291	224	222	98.66	224	57240885	100	0	CotP2_HA.Contig59	scaffold_9
1	287	15478884	15479169	287	286	99.65	287	57240885	100	0	CotP2_HA.Contig36	scaffold_9
1	222	15479762	15479983	222	222	99.1	222	57240885	100	0	CotP2_HA.Contig16	scaffold_9
34	1167	15481933	15480799	1134	1135	99.12	1213	57240885	93.49	0	CotP3_HA.Contig26	scaffold_9
47	1075	15493334	15492300	1029	1035	96.37	1110	57240885	92.7	0	CotP3_HA.Contig37	scaffold_9
1	1853	15503130	15504997	1853	1868	95.74	2233	57240885	82.98	0	CotP3_HA.Contig52	scaffold_9
13	1144	15506937	15505806	1132	1132	96.56	1769	57240885	63.99	0	CotP3_HA.Contig33	scaffold_9
4	217	15511339	15511121	214	219	96.8	217	57240885	98.62	0	CotP2_HA.Contig22	scaffold_9
1	1280	15516465	15517751	1280	1287	92.83	1635	57240885	78.29	0	CotP3_HA.Contig40	scaffold_9
46	954	15518807	15517926	909	882	93.33	1047	57240885	86.82	0	CotP3_HA.Contig39	scaffold_9
101	363	15524234	15524472	263	239	86.89	363	57240885	72.45	0	CotP2_HA.Contig33	scaffold_9
36	2636	15527630	15525044	2601	2587	94.59	2944	57240885	88.35	0	CotP3_HA.Contig59	scaffold_9
2	201	15539641	15539442	200	200	99.5	205	57240885	97.56	0	CotP2_HA.Contig20	scaffold_9
1	234	15541342	15541565	234	224	94.44	234	57240885	100	0	CotP2_HA.Contig35	scaffold_9
7	1104	15545323	15546433	1098	1111	94.09	1385	57240885	79.28	0	CotP3_HA.Contig36	scaffold_9
50	1080	15547237	15548278	1031	1042	95.4	1489	57240885	69.24	0	CotP3_HA.Contig4	scaffold_9
5	1569	15565748	15564196	1565	1553	97	2144	57240885	72.99	0	CotP3_HA.Contig21	scaffold_9
1	232	15576598	15576830	232	233	98.72	232	57240885	100	0	CotP3_HA.Contig8	scaffold_9
48939	49307	16328686	16329056	369	371	88.14	111937	57240885	0.33	0	CotP2_HA.Contig70	scaffold_9
19598	19949	16941371	16941720	352	350	83.99	41240	57240885	0.85	0	CotP3_HA.Contig78	scaffold_9
47850	48201	16941720	16941371	352	350	83.99	111937	57240885	0.31	0	CotP2_HA.Contig70	scaffold_9
11174	11641	18361856	18361387	468	470	83.97	31704	57240885	1.48	0	CotP1_HA.Contig53	scaffold_9
7209	7549	19192043	19191702	341	342	79.83	8554	57240885	3.99	0	CotP1_HA.Contig48	scaffold_9
7070	7410	19192043	19191702	341	342	79.83	85646	57240885	0.4	0	CotP2_HA.Contig69	scaffold_9
27622	28731	19197769	19196655	1110	1115	79.71	90076	57240885	1.23	0	CotP1_HA.Contig54	scaffold_9
36824	37936	19197769	19196655	1113	1115	79.59	85646	57240885	1.3	0	CotP2_HA.Contig69	scaffold_9
12899	13980	20238773	20239864	1082	1092	85.44	59233	57240885	1.83	0	CotP1_HA.Contig52	scaffold_9
287	691	21291996	21291590	405	407	89.83	1183	57240885	34.23	0	CotP1_HA.Contig13	scaffold_9
46559	46797	21549908	21550145	239	238	85	59233	57240885	0.4	0	CotP1_HA.Contig52	scaffold_9
32397	32665	21719515	21719783	269	269	97.77	48984	57240885	0.55	0	CotP3_HA.Contig79	scaffold_9
84071	84339	21719783	21719515	269	269	97.77	111937	57240885	0.24	0	CotP2_HA.Contig70	scaffold_9
33679	34034	21719810	21720165	356	356	95.52	48984	57240885	0.73	0	CotP3_HA.Contig79	scaffold_9
82702	83057	21720165	21719810	356	356	95.52	111937	57240885	0.32	0	CotP2_HA.Contig70	scaffold_9
21117	21379	22398648	22398913	263	266	92.51	41240	57240885	0.64	0	CotP3_HA.Contig78	scaffold_9
46420	46682	22398913	22398648	263	266	92.51	111937	57240885	0.23	0	CotP2_HA.Contig70	scaffold_9
45326	46013	23332694	23333381	688	688	81.94	111937	57240885	0.61	0	CotP2_HA.Contig70	scaffold_9
21786	22473	23333381	23332694	688	688	81.94	41240	57240885	1.67	0	CotP3_HA.Contig78	scaffold_9
27	788	23480734	23479970	762	765	85.4	1383	57240885	55.1	0	CotP3_HA.Contig48	scaffold_9
83073	83555	23807374	23807855	483	482	96.49	111937	57240885	0.43	0	CotP2_HA.Contig70	scaffold_9
33181	33663	23807855	23807374	483	482	96.49	48984	57240885	0.99	0	CotP3_HA.Contig79	scaffold_9
60193	60499	28831636	28831941	307	306	85.44	111937	57240885	0.27	0	CotP2_HA.Contig70	scaffold_9
8529	8989	29101479	29101943	461	465	88.06	12377	57240885	3.72	0	CotP3_HA.Contig76	scaffold_9
7436	7747	31050964	31051276	312	313	94.89	7831	57240885	3.98	0	CotP1_HA.Contig49	scaffold_9
2813	3415	31383265	31383863	603	599	83.39	41240	57240885	1.46	0	CotP3_HA.Contig78	scaffold_9
64386	64988	31383863	31383265	603	599	83.39	111937	57240885	0.54	0	CotP2_HA.Contig70	scaffold_9
11678	11909	33699011	33698780	232	232	81.01	31704	57240885	0.73	0	CotP1_HA.Contig53	scaffold_9
1	4247	37027051	37022808	4247	4244	94.92	31704	57240885	13.4	0.01	CotP1_HA.Contig53	scaffold_9
50100	50336	38092468	38092700	237	233	90.3	59233	57240885	0.4	0	CotP1_HA.Contig52	scaffold_9
5313	5753	40715140	40715579	441	440	80.09	7487	57240885	5.89	0	CotP3_HA.Contig74	scaffold_9
14347	14930	40736076	40736658	584	583	85.64	111937	57240885	0.52	0	CotP2_HA.Contig70	scaffold_9
15091	16274	40736857	40738040	1184	1184	85.76	111937	57240885	1.06	0	CotP2_HA.Contig70	scaffold_9
1	1053	40736988	40738040	1053	1053	85.14	19773	57240885	5.33	0	CotP3_HA.Contig77	scaffold_9
29587	30973	43430608	43431988	1387	1381	97.05	48984	57240885	2.83	0	CotP3_HA.Contig79	scaffold_9
85781	87149	43431970	43430608	1369	1363	97.01	111937	57240885	1.22	0	CotP2_HA.Contig70	scaffold_9
31083	31367	43431970	43432254	285	285	97.19	48984	57240885	0.58	0	CotP3_HA.Contig79	scaffold_9
85369	85653	43432254	43431970	285	285	97.19	111937	57240885	0.25	0	CotP2_HA.Contig70	scaffold_9
13910	14311	44572168	44571769	402	400	84.73	111937	57240885	0.36	0	CotP2_HA.Contig70	scaffold_9
22275	22937	45254408	45253749	663	660	78.16	27573	57240885	2.4	0	CotP2_HA.Contig68	scaffold_9
3231	3572	46873553	46873892	342	340	81.1	59233	57240885	0.58	0	CotP1_HA.Contig52	scaffold_9
60199	60804	48127805	48128420	606	616	80.86	111937	57240885	0.54	0	CotP2_HA.Contig70	scaffold_9
6994	7599	48128420	48127805	606	616	80.86	41240	57240885	1.47	0	CotP3_HA.Contig78	scaffold_9
52650	53355	53001782	53002488	706	707	82.89	111937	57240885	0.63	0	CotP2_HA.Contig70	scaffold_9
14444	15149	53002488	53001782	706	707	82.89	41240	57240885	1.71	0	CotP3_HA.Contig78	scaffold_9
17543	17764	53532322	53532540	222	219	83.04	111937	57240885	0.2	0	CotP2_HA.Contig70	scaffold_9
69554	71574	4882	2863	2021	2020	91.06	111937	4886	1.81	41.34	CotP2_HA.Contig70	scaffold_916
